# Supplementary material for: Diffusion and hydrodynamic instabilities in membrane systems with water solutions of NaCl and ethanol
Source: PLoS One. 2024 Dec 12;19(12):e0315508. doi: 10.1371/journal.pone.0315508 (PMC11637282; doi:10.1371/journal.pone.0315508)
Supplement: S1 File — (XLSX) [file pone.0315508.s001.xlsx]

## Sheet: Data for Fig 2
		Ch	Uo	Uo	Uo	Uo
		mol m-3	[mV]	[mV]	[mV]	[mV]
			N	CB	CB-N	UN-UCB
		0.5	125	100	29	25
		1	145	106.4	38	38.6
		2.5	163	108	54	55
		5	164	105	58	59
		10	160.5	103	59	57.5
		25	149	102	46	47
		50	135	100.3	39	34.7

## Sheet: Data for Fig 3
		Ch	Ust	Ust	Ust	Ust
		[ mol m-3 ]	[ mV ]	[ mV ]	[ mV ]	[ mV ]
			N	CB	CB(Up) N(Lo)	N(Up) CB(Lo)
		1	82	56	41	-4.5
		2.5	81	57	49	-3.5
		5	74	51.5	36	-8.5
		10	73	48	28	-10
		25	61	46	19	-6
		50	55	44	10	-1

## Sheet: Data for Fig 4a
			Fig 4a	Cet = 0 mol m-3				Fig 4b	Cet = 20 mol m-3				Fig 4c	Cet = 40 mol m-3				Fig 4d	Cet = 50 mol m-3				Fig 4e	Cet = 55 mol m-3				Fig 4f	Cet = 60 mol m-3				Fig 4g	Cet = 70 mol m-3				Fig 4g	Cet = 90 mol m-3
				CNaCl = 10 mol m-3					CNaCl = 10 mol m-3					CNaCl = 10 mol m-3					CNaCl = 10 mol m-3					CNaCl = 10 mol m-3					CNaCl = 10 mol m-3					CNaCl = 10 mol m-3					CNaCl = 10 mol m-3
N_CB - lower Biofill membrane			Time	U	U			Time	U	U			Time	U	U			Time	U	U			Time	U	U			Time	U	U			Time	U	U			Time	U	U
			[ min ]	[ mV ]	[ mV ]			[ min ]	[ mV ]	[ mV ]			[ min ]	[ mV ]	[ mV ]			[ min ]	[ mV ]	[ mV ]			[ min ]	[ mV ]	[ mV ]			[ min ]	[ mV ]	[ mV ]			[ min ]	[ mV ]	[ mV ]			[ min ]	[ mV ]	[ mV ]
CB_N - lower Nephrophan membrane				N_CB	CB_N				N_CB	CB_N				N_CB	CB_N				N_CB	CB_N				N_CB	CB_N				N_CB	CB_N				N_CB	CB_N				N_CB	CB_N
			0	58.5	58.9			0	55.9	42.6			0	53.9	52.5			0	53.9	52.6			0	53.1	52.6			0	53.2	53.2			0	51.4	53.9			0	54.9	57
			0.01667	58.4	58.5			0.01667	56.1	41.2			0.01667	55.2	52.1			0.01667	53.8	51.7			0.01667	53.1	52.7			0.01667	53.3	53.3			0.01667	51.5	53.9			0.01667	54.1	54.1
			0.03333	59.8	59.2			0.03333	55.6	39.9			0.03333	52.2	52.2			0.03333	53.6	52.3			0.03333	53.2	53.4			0.03333	52.9	54.6			0.03333	52.3	56.4			0.03333	55.5	53
			0.05	57.6	55.8			0.05	54.5	38.6			0.05	50.4	49.8			0.05	53.4	53.1			0.05	52.9	54.1			0.05	53	53.7			0.05	51.7	53.9			0.05	55.6	55.4
			0.06667	56.3	52.5			0.06667	53.2	38			0.06667	47.9	47.7			0.06667	52.8	53			0.06667	53	54			0.06667	52.7	53.2			0.06667	50.2	52.9			0.06667	53.7	53.5
			0.08333	53.1	49.8			0.08333	50.2	36.7			0.08333	45.9	45.6			0.08333	51.1	51.2			0.08333	53	52.2			0.08333	50.7	51.3			0.08333	47.8	50.7			0.08333	51.1	51.1
			0.1	49.9	47			0.1	48.2	35.8			0.1	44.1	44.6			0.1	48.8	49.2			0.1	52.7	50.1			0.1	48.4	49.1			0.1	45.6	49.8			0.1	48.7	48.8
			0.11667	47.2	45.8			0.11667	46.2	35			0.11667	42.8	42.7			0.11667	46.6	46.9			0.11667	52.8	47.9			0.11667	46.3	47			0.11667	43.8	47.9			0.11667	46.6	46.6
			0.13333	45.4	43.9			0.13333	44.4	34.2			0.13333	41.4	41.1			0.13333	44.8	45			0.13333	52.7	46			0.13333	44.6	45.4			0.13333	43	46.4			0.13333	44.9	45.6
			0.15	43.6	42.3			0.15	42.8	33.4			0.15	39.9	39.7			0.15	43.4	43.3			0.15	53	44.4			0.15	43.1	43.8			0.15	41.4	44.8			0.15	43.4	43.8
			0.16667	42.2	40.8			0.16667	41.4	32.7			0.16667	39.2	38.4			0.16667	42.1	42			0.16667	52.7	43			0.16667	41.8	42.5			0.16667	40.1	43.4			0.16667	42.1	42.3
			0.18333	41.6	39.7			0.18333	41	32.2			0.18333	37.1	37.2			0.18333	41.4	40.6			0.18333	52.7	41.7			0.18333	41.1	41.2			0.18333	38.8	42.3			0.18333	41.5	41
			0.2	40.5	38.8			0.2	39.9	31.8			0.2	36.3	36.2			0.2	40.2	40.2			0.2	52.8	41.2			0.2	40	40.7			0.2	38.2	41.1			0.2	40.2	39.8
			0.21667	39.5	38			0.21667	38.8	31.3			0.21667	35.8	35.7			0.21667	39.2	39.2			0.21667	52.9	40.2			0.21667	38.9	39.7			0.21667	37.4	40.1			0.21667	39.1	38.7
			0.23333	38.7	37.2			0.23333	37.7	30.9			0.23333	35	34.8			0.23333	38.2	38.2			0.23333	51	39.3			0.23333	38	38.8			0.23333	36.5	39.6			0.23333	38.2	37.6
			0.25	37.8	36.7			0.25	36.7	30.4			0.25	34.2	34			0.25	37.3	38			0.25	49.9	39			0.25	37.1	37.9			0.25	35.7	38.7			0.25	37.3	36.7
			0.26667	37	35.9			0.26667	36.1	30			0.26667	33.4	33.2			0.26667	36.5	38.1			0.26667	47.6	39.1			0.26667	36.2	37.1			0.26667	35.3	38			0.26667	36.4	36.3
			0.28333	36.6	35.2			0.28333	36.1	29.7			0.28333	32.7	32.5			0.28333	35.7	38			0.28333	45.7	39			0.28333	35.4	36.3			0.28333	34.5	37.1			0.28333	35.7	35.5
			0.3	35.9	34.5			0.3	35.9	29.4			0.3	32.2	31.8			0.3	35.4	37.6			0.3	43.8	38.9			0.3	34.6	35.6			0.3	33.8	36.4			0.3	35.3	34.9
			0.31667	35.5	33.9			0.31667	35.7	29.2			0.31667	31.7	31.2			0.31667	34.6	37.2			0.31667	42.3	38.2			0.31667	34.3	35.2			0.31667	33	35.9			0.31667	34.6	34.3
			0.33333	35.2	33.2			0.33333	36.6	28.8			0.33333	31.5	30.9			0.33333	34.1	36.4			0.33333	41.1	37.4			0.33333	33.6	34.7			0.33333	32.4	35.5			0.33333	34	33.7
			0.35	35.1	32.6			0.35	35.9	28.5			0.35	31.2	30.3			0.35	33.4	35.6			0.35	39.9	36.7			0.35	32.8	34			0.35	31.7	34.5			0.35	33.4	33.2
			0.36667	34.9	32.3			0.36667	35.7	28.2			0.36667	30.7	29.8			0.36667	32.7	34.8			0.36667	39	35.8			0.36667	32.3	33.5			0.36667	31.2	34.3			0.36667	32.8	32.7
			0.38333	34.6	31.7			0.38333	35.6	27.9			0.38333	30.3	29.3			0.38333	32.3	34.1			0.38333	38.5	35			0.38333	31.7	33.1			0.38333	30.7	33.7			0.38333	32.3	32.3
			0.4	34.3	31.1			0.4	35.4	27.6			0.4	29.9	28.8			0.4	31.8	33			0.4	37.5	34			0.4	31.4	32.8			0.4	30.4	33.1			0.4	31.8	31.8
			0.41667	34.1	30.6			0.41667	35.3	27.3			0.41667	29.4	28.3			0.41667	31.4	32.1			0.41667	36.7	32.6			0.41667	30.8	32.6			0.41667	29.9	32.6			0.41667	31.3	31.3
			0.43333	33.8	30.2			0.43333	35	27			0.43333	28.9	27.9			0.43333	31.1	31.9			0.43333	35.8	32.7			0.43333	30.6	32.1			0.43333	29.5	32.2			0.43333	31.1	30.8
			0.45	33.5	29.7			0.45	34.6	26.8			0.45	28.5	27.5			0.45	30.6	31.5			0.45	35	32.5			0.45	30.1	31.9			0.45	29	31.7			0.45	30.6	30.3
			0.46667	33.2	29.3			0.46667	34.3	26.5			0.46667	28.3	27.3			0.46667	30.2	31			0.46667	34.3	31.8			0.46667	29.2	31.5			0.46667	28.7	31.5			0.46667	30.2	29.6
			0.48333	32.9	28.9			0.48333	34	26.2			0.48333	27.9	26.9			0.48333	29.9	30.7			0.48333	33.7	31.3			0.48333	29.2	30.8			0.48333	28.3	31.1			0.48333	29.8	29.8
			0.5	32.6	28.7			0.5	33.6	25.9			0.5	27.5	26.5			0.5	29.4	30.5			0.5	33.3	30.8			0.5	28.9	30.5			0.5	27.9	30.6			0.5	29.4	29.6
			0.51667	32.3	28.4			0.51667	33.2	25.6			0.51667	27.1	26.2			0.51667	29	30.2			0.51667	32.8	30.2			0.51667	28.3	30.1			0.51667	27.8	30.3			0.51667	29	29.1
			0.53333	32	28			0.53333	32.9	25.4			0.53333	26.7	25.9			0.53333	28.6	29.7			0.53333	32.2	29.8			0.53333	28.1	29.7			0.53333	27.4	29.9			0.53333	28.9	28.8
			0.55	31.9	27.7			0.55	32.7	25.1			0.55	26.4	25.4			0.55	28.1	29.4			0.55	31.9	29.6			0.55	27.8	29.5			0.55	27.1	29.5			0.55	28.6	28.2
			0.56667	31.6	27.4			0.56667	32.4	24.8			0.56667	26	25.3			0.56667	27.8	29.2			0.56667	31.4	29.2			0.56667	27.6	29			0.56667	26.7	29.1			0.56667	28.2	28.2
			0.58333	31.4	27.6			0.58333	32	24.7			0.58333	25.8	25.3			0.58333	27.4	29.1			0.58333	30.9	28.8			0.58333	27.3	28.7			0.58333	26.4	28.8			0.58333	27.9	28
			0.6	31.1	27.4			0.6	31.8	24.5			0.6	25.5	24.9			0.6	27.2	28.8			0.6	30.5	28.4			0.6	26.9	28.2			0.6	26.2	28.4			0.6	27.6	27.7
			0.61667	30.9	27			0.61667	31.5	24.2			0.61667	25.2	24.5			0.61667	26.9	28.5			0.61667	30.3	28			0.61667	26.6	27.8			0.61667	25.9	28.3			0.61667	27.3	27.4
			0.63333	30.6	26.6			0.63333	31.2	23.9			0.63333	24.9	24.3			0.63333	26.6	28.2			0.63333	29.9	27.7			0.63333	26.4	27.4			0.63333	25.7	28			0.63333	27.1	27.3
			0.65	30.3	26.3			0.65	30.9	23.7			0.65	24.6	24			0.65	26.2	27.8			0.65	29.5	27.4			0.65	26	27			0.65	25.5	27.7			0.65	26.9	27.1
			0.66667	30.1	26.1			0.66667	30.8	23.5			0.66667	24.3	23.8			0.66667	25.9	27.6			0.66667	29.1	27.1			0.66667	25.9	27.1			0.66667	25.2	27.4			0.66667	26.6	26.8
			0.68333	30	25.8			0.68333	30.5	23.4			0.68333	24.1	23.5			0.68333	25.6	27.4			0.68333	28.7	26.9			0.68333	25.7	26.1			0.68333	24.9	27.2			0.68333	26.4	26.6
			0.7	29.8	25.5			0.7	30.2	23.1			0.7	23.9	23.4			0.7	25.3	27.1			0.7	28.4	26.7			0.7	25.4	26.6			0.7	24.7	26.8			0.7	26.1	26.3
			0.71667	29.6	25.3			0.71667	29.9	22.9			0.71667	23.7	23.1			0.71667	25	27			0.71667	27.9	26.3			0.71667	25.1	26.2			0.71667	24.5	26.6			0.71667	25.8	26.1
			0.73333	29.4	25.1			0.73333	29.7	22.7			0.73333	23.4	22.9			0.73333	24.9	27.3			0.73333	27.6	26.1			0.73333	24.9	25.9			0.73333	24.3	26.5			0.73333	25.6	25.9
			0.75	29.2	24.9			0.75	29.4	22.5			0.75	23.2	22.7			0.75	24.6	27			0.75	27.4	25.8			0.75	24.7	25.6			0.75	24	26.2			0.75	25.4	25.8
			0.76667	29	24.7			0.76667	29.2	22.3			0.76667	23	22.5			0.76667	24.3	27.2			0.76667	27	25.6			0.76667	24.5	25.4			0.76667	23.9	26			0.76667	25.1	25.5
			0.78333	28.7	24.5			0.78333	28.9	22.1			0.78333	22.7	22.3			0.78333	24.1	26.8			0.78333	26.7	25.4			0.78333	24.3	25.2			0.78333	23.7	25.8			0.78333	24.9	25.3
			0.8	28.6	24.3			0.8	28.8	21.9			0.8	22.5	22.1			0.8	23.8	26.4			0.8	26.4	25.2			0.8	24.1	24.8			0.8	23.5	25.5			0.8	24.8	25.1
			0.81667	28.5	24			0.81667	28.6	21.8			0.81667	22.4	22			0.81667	23.6	26.1			0.81667	26.1	25			0.81667	23.9	24.8			0.81667	23.3	25.3			0.81667	24.6	24.8
			0.83333	28.3	23.8			0.83333	28.4	21.6			0.83333	22.2	21.8			0.83333	23.3	25.9			0.83333	25.8	24.8			0.83333	23.7	24.6			0.83333	23.2	25.2			0.83333	24.4	24.6
			0.85	28.1	23.7			0.85	28.2	21.5			0.85	22	21.6			0.85	23.2	25.8			0.85	25.5	24.6			0.85	23.5	24.1			0.85	22.9	25			0.85	24.1	24.4
			0.86667	27.9	23.5			0.86667	27.9	21.3			0.86667	21.8	21.4			0.86667	23	25.6			0.86667	25.4	24.3			0.86667	23.3	23.9			0.86667	22.8	24.8			0.86667	23.9	24.3
			0.88333	27.7	23.3			0.88333	27.7	21.1			0.88333	21.6	21.2			0.88333	22.7	25.3			0.88333	25.2	24.2			0.88333	23.1	24.2			0.88333	22.7	24.7			0.88333	23.8	24.1
			0.9	27.6	23.2			0.9	27.6	21			0.9	21.4	21.1			0.9	22.5	25.1			0.9	24.9	23.9			0.9	22.9	24			0.9	22.5	24.5			0.9	23.7	23.9
			0.91667	27.4	23			0.91667	27.4	20.9			0.91667	21.2	20.9			0.91667	22.3	25.1			0.91667	24.7	23.7			0.91667	22.9	23.4			0.91667	22.3	24.2			0.91667	23.4	23.7
			0.93333	27.2	22.8			0.93333	27.1	20.7			0.93333	21.1	20.7			0.93333	22.1	24.8			0.93333	24.4	23.7			0.93333	22.7	23.7			0.93333	22.2	24.1			0.93333	23.3	23.5
			0.95	27.1	22.6			0.95	26.9	20.5			0.95	21	20.6			0.95	21.9	24.7			0.95	24.2	23.5			0.95	22.5	23.4			0.95	22	23.9			0.95	23.1	23.3
			0.96667	26.9	22.4			0.96667	26.8	20.4			0.96667	20.8	20.5			0.96667	21.8	24.3			0.96667	24	23.3			0.96667	22.4	23.1			0.96667	21.9	23.8			0.96667	22.8	23.2
			0.98333	26.8	22.4			0.98333	26.6	20.2			0.98333	20.9	20.3			0.98333	21.6	24.4			0.98333	23.8	23.1			0.98333	22.2	23			0.98333	21.7	23.7			0.98333	22.7	22.9
			1	26.6	22.2			1	26.3	20			1	20.4	20.1			1	21.4	24.3			1	23.7	22.9			1	22	22.7			1	21.6	23.5			1	22.5	22.8
			1.01667	26.4	22			1.01667	26.1	19.9			1.01667	20.3	20			1.01667	21.2	24.1			1.01667	23.6	22.8			1.01667	21.9	22.7			1.01667	21.5	23.3			1.01667	22.3	22.7
			1.03333	26.2	21.9			1.03333	26.1	19.8			1.03333	20.2	19.8			1.03333	21	24			1.03333	23.3	22.7			1.03333	21.7	22.8			1.03333	21.4	23.2			1.03333	22.3	22.5
			1.05	26.2	21.8			1.05	25.9	19.7			1.05	20	19.7			1.05	20.9	23.8			1.05	23.2	22.5			1.05	21.6	22.5			1.05	21.2	23			1.05	22.1	22.3
			1.06667	26	21.6			1.06667	25.7	19.5			1.06667	20	19.6			1.06667	20.7	23.7			1.06667	23	22.3			1.06667	21.5	22.4			1.06667	21.1	22.8			1.06667	21.9	22.2
			1.08333	25.9	21.4			1.08333	25.5	19.4			1.08333	19.8	19.5			1.08333	20.7	23.6			1.08333	22.8	22.2			1.08333	21.3	22.2			1.08333	20.9	22.7			1.08333	21.8	22.1
			1.1	25.7	21.4			1.1	25.4	19.3			1.1	19.7	19.3			1.1	20.5	23.5			1.1	22.7	22			1.1	21.2	22			1.1	20.8	22.7			1.1	21.6	21.9
			1.11667	25.6	21.2			1.11667	25.2	19.1			1.11667	19.5	19.2			1.11667	20.4	23.3			1.11667	22.6	21.9			1.11667	21.1	21.9			1.11667	20.7	22.5			1.11667	21.4	21.8
			1.13333	25.5	21.1			1.13333	25	19			1.13333	19.4	19.1			1.13333	20.2	23.2			1.13333	22.4	21.8			1.13333	20.9	21.8			1.13333	20.6	22.4			1.13333	21.3	21.7
			1.15	25.3	20.9			1.15	25	18.9			1.15	19.3	18.9			1.15	20.1	23.1			1.15	22.3	21.6			1.15	20.8	21.6			1.15	20.5	22.2			1.15	21.2	21.5
			1.16667	25.3	20.8			1.16667	24.8	18.8			1.16667	19.1	18.9			1.16667	20	22.9			1.16667	22.1	21.5			1.16667	20.7	21.4			1.16667	20.4	22.1			1.16667	21.1	21.4
			1.18333	25.1	20.7			1.18333	24.6	18.6			1.18333	19	18.7			1.18333	19.8	22.8			1.18333	21.9	21.5			1.18333	20.6	21.4			1.18333	20.2	22			1.18333	21	21.3
			1.2	25	20.5			1.2	24.5	18.5			1.2	18.9	18.6			1.2	19.7	22.7			1.2	21.8	21.3			1.2	20.4	21.3			1.2	20.1	21.8			1.2	20.8	21.1
			1.21667	24.9	20.4			1.21667	24.4	18.4			1.21667	18.8	18.5			1.21667	19.6	22.7			1.21667	21.7	21.2			1.21667	20.3	21.1			1.21667	20	21.7			1.21667	20.7	21
			1.23333	24.7	20.3			1.23333	24.2	18.3			1.23333	18.6	18.3			1.23333	19.5	22.5			1.23333	21.6	21			1.23333	20.2	21			1.23333	19.9	21.6			1.23333	20.5	21
			1.25	24.6	20.2			1.25	24.1	18.2			1.25	18.6	18.2			1.25	19.4	22.4			1.25	21.5	20.9			1.25	20.1	20.9			1.25	19.8	21.5			1.25	20.4	20.8
			1.26667	24.5	20.1			1.26667	23.9	18			1.26667	18.5	18.1			1.26667	19.3	22.3			1.26667	21.3	20.8			1.26667	20	20.8			1.26667	19.7	21.4			1.26667	20.3	20.7
			1.28333	24.4	20			1.28333	23.9	17.9			1.28333	18.4	18			1.28333	19.1	22.2			1.28333	21.2	20.7			1.28333	19.8	20.7			1.28333	19.6	21.3			1.28333	20.2	20.6
			1.3	24.3	19.8			1.3	23.7	17.8			1.3	18.3	17.9			1.3	19	22			1.3	21.1	20.5			1.3	19.8	20.6			1.3	19.5	21.2			1.3	20.1	20.4
			1.31667	24.2	19.7			1.31667	23.6	17.8			1.31667	18.2	17.8			1.31667	19	21.9			1.31667	20.9	20.5			1.31667	19.7	20.5			1.31667	19.4	21			1.31667	19.9	20.4
			1.33333	24.1	19.6			1.33333	23.5	17.6			1.33333	18.1	17.8			1.33333	18.9	21.9			1.33333	20.9	20.3			1.33333	19.6	20.4			1.33333	19.3	21			1.33333	19.8	20.2
			1.35	24	19.5			1.35	23.3	17.5			1.35	18	17.6			1.35	18.7	21.8			1.35	20.8	20.2			1.35	19.4	20.3			1.35	19.2	20.9			1.35	19.7	20.1
			1.36667	23.8	19.4			1.36667	23.2	17.4			1.36667	17.9	17.5			1.36667	18.7	21.6			1.36667	20.6	20.1			1.36667	19.4	20.1			1.36667	19.1	20.7			1.36667	19.6	20.1
			1.38333	23.7	19.3			1.38333	23.1	17.3			1.38333	17.8	17.4			1.38333	18.5	21.6			1.38333	20.6	19.9			1.38333	19.3	20.1			1.38333	19	20.6			1.38333	19.5	20
			1.4	23.7	19.2			1.4	23	17.2			1.4	17.7	17.3			1.4	18.5	21.5			1.4	20.4	19.9			1.4	19.2	20			1.4	19	20.6			1.4	19.4	19.8
			1.41667	23.6	19.1			1.41667	22.9	17.1			1.41667	17.6	17.3			1.41667	18.4	21.3			1.41667	20.3	19.8			1.41667	19.1	19.9			1.41667	18.8	20.4			1.41667	19.3	19.8
			1.43333	23.5	19			1.43333	22.8	17			1.43333	17.5	17.2			1.43333	18.2	21.2			1.43333	20.2	19.7			1.43333	19	19.8			1.43333	18.8	20.3			1.43333	19.2	19.6
			1.45	23.4	18.8			1.45	22.7	16.9			1.45	17.5	17.1			1.45	18.2	21.2			1.45	20.1	19.6			1.45	18.9	19.7			1.45	18.6	20.3			1.45	19.1	19.5
			1.46667	23.3	18.8			1.46667	22.5	16.8			1.46667	17.4	17			1.46667	18.2	21.1			1.46667	20	19.5			1.46667	18.8	19.6			1.46667	18.6	20.2			1.46667	19	19.5
			1.48333	23.2	18.7			1.48333	22.4	16.7			1.48333	17.3	16.9			1.48333	18	21			1.48333	20	19.3			1.48333	18.7	19.5			1.48333	18.5	20.1			1.48333	18.9	19.3
			1.5	23.1	18.6			1.5	22.3	16.6			1.5	17.2	16.8			1.5	17.9	20.9			1.5	19.8	19.3			1.5	18.6	19.4			1.5	18.4	20			1.5	18.8	19.3
			1.51667	23	18.5			1.51667	22.2	16.5			1.51667	17.1	16.7			1.51667	17.9	20.8			1.51667	19.8	19.2			1.51667	18.6	19.3			1.51667	18.3	19.9			1.51667	18.7	19.2
			1.53333	22.9	18.4			1.53333	22.1	16.4			1.53333	17	16.7			1.53333	17.8	20.7			1.53333	19.6	19.1			1.53333	18.5	19.3			1.53333	18.3	19.8			1.53333	18.6	19.1
			1.55	22.9	18.3			1.55	22	16.3			1.55	16.9	16.6			1.55	17.7	20.6			1.55	19.5	19			1.55	18.4	19.2			1.55	18.1	19.7			1.55	18.5	19
			1.56667	22.8	18.2			1.56667	21.9	16.2			1.56667	16.9	16.5			1.56667	17.7	20.5			1.56667	19.5	18.9			1.56667	18.3	19.1			1.56667	18.1	19.6			1.56667	18.4	18.9
			1.58333	22.7	18.1			1.58333	21.8	16.1			1.58333	16.8	16.4			1.58333	17.6	20.5			1.58333	19.3	18.8			1.58333	18.2	19			1.58333	18	19.5			1.58333	18.3	18.8
			1.6	22.6	18.1			1.6	21.7	16			1.6	16.7	16.3			1.6	17.5	20.3			1.6	19.3	18.8			1.6	18.1	18.9			1.6	17.9	19.5			1.6	18.3	18.8
			1.61667	22.5	18			1.61667	21.6	15.9			1.61667	16.7	16.2			1.61667	17.4	20.3			1.61667	19.2	18.6			1.61667	18.1	18.8			1.61667	17.9	19.4			1.61667	18.1	18.7
			1.63333	22.4	17.9			1.63333	21.6	15.8			1.63333	16.6	16.2			1.63333	17.3	20.2			1.63333	19.1	18.5			1.63333	18	18.8			1.63333	17.8	19.3			1.63333	18.1	18.6
			1.65	22.3	17.8			1.65	21.5	15.8			1.65	16.5	16.1			1.65	17.2	20.1			1.65	19	18.5			1.65	17.9	18.7			1.65	17.7	19.2			1.65	18	18.5
			1.66667	22.3	17.7			1.66667	21.3	15.7			1.66667	16.4	16			1.66667	17.2	20			1.66667	18.9	18.4			1.66667	17.8	18.6			1.66667	17.6	19.1			1.66667	17.9	18.5
			1.68333	22.2	17.6			1.68333	21.3	15.6			1.68333	16.4	16			1.68333	17.1	19.9			1.68333	18.9	18.3			1.68333	17.8	18.6			1.68333	17.5	19			1.68333	17.8	18.4
			1.7	22.1	17.6			1.7	21.2	15.5			1.7	16.3	15.9			1.7	17	19.9			1.7	18.8	18.3			1.7	17.7	18.5			1.7	17.5	19			1.7	17.8	18.3
			1.71667	22.1	17.5			1.71667	21.1	15.4			1.71667	16.3	15.8			1.71667	17	19.8			1.71667	18.7	18.1			1.71667	17.6	18.4			1.71667	17.4	18.9			1.71667	17.6	18.2
			1.73333	22	17.4			1.73333	21	15.3			1.73333	16.2	15.7			1.73333	16.9	19.7			1.73333	18.6	18			1.73333	17.6	18.3			1.73333	17.3	18.8			1.73333	17.6	18.2
			1.75	21.9	17.4			1.75	20.9	15.2			1.75	16.1	15.6			1.75	16.8	19.6			1.75	18.6	18			1.75	17.4	18.2			1.75	17.3	18.8			1.75	17.5	18.1
			1.76667	21.9	17.3			1.76667	20.9	15.1			1.76667	16	15.6			1.76667	16.8	19.5			1.76667	18.4	17.9			1.76667	17.4	18.2			1.76667	17.2	18.7			1.76667	17.4	18
			1.78333	21.8	17.2			1.78333	20.7	15.1			1.78333	16	15.6			1.78333	16.7	19.4			1.78333	18.4	17.8			1.78333	17.4	18.1			1.78333	17.1	18.6			1.78333	17.4	17.9
			1.8	21.7	17.1			1.8	20.6	15			1.8	15.9	15.5			1.8	16.6	19.4			1.8	18.3	17.8			1.8	17.3	18.1			1.8	17.1	18.5			1.8	17.3	17.9
			1.81667	21.7	17			1.81667	20.6	14.9			1.81667	15.9	15.4			1.81667	16.6	19.3			1.81667	18.2	17.7			1.81667	17.2	18			1.81667	17	18.4			1.81667	17.2	17.8
			1.83333	21.6	17			1.83333	20.5	14.8			1.83333	15.8	15.4			1.83333	16.5	19.2			1.83333	18.2	17.6			1.83333	17.2	17.9			1.83333	16.9	18.4			1.83333	17.2	17.7
			1.85	21.6	16.9			1.85	20.4	14.7			1.85	15.8	15.3			1.85	16.5	19.1			1.85	18	17.6			1.85	17	17.9			1.85	16.8	18.3			1.85	17.1	17.7
			1.86667	21.5	16.8			1.86667	20.3	14.6			1.86667	15.7	15.2			1.86667	16.4	19.1			1.86667	18	17.4			1.86667	17	17.8			1.86667	16.8	18.3			1.86667	17	17.6
			1.88333	21.4	16.7			1.88333	20.3	14.5			1.88333	15.6	15.1			1.88333	16.3	19			1.88333	18	17.4			1.88333	17	17.7			1.88333	16.7	18.1			1.88333	16.9	17.5
			1.9	21.3	16.7			1.9	20.2	14.5			1.9	15.6	15.1			1.9	16.3	18.9			1.9	17.8	17.4			1.9	16.9	17.6			1.9	16.7	18.1			1.9	16.9	17.5
			1.91667	21.3	16.6			1.91667	20.1	14.5			1.91667	15.5	15			1.91667	16.2	18.9			1.91667	17.8	17.2			1.91667	16.8	17.6			1.91667	16.6	18			1.91667	16.7	17.4
			1.93333	21.2	16.5			1.93333	20	14.3			1.93333	15.5	15			1.93333	16.1	18.8			1.93333	17.7	17.2			1.93333	16.8	17.5			1.93333	16.6	17.9			1.93333	17	17.4
			1.95	21.2	16.5			1.95	19.9	14.3			1.95	15.5	14.9			1.95	16.1	18.7			1.95	17.6	17.2			1.95	16.7	17.5			1.95	16.5	17.9			1.95	16.6	17.3
			1.96667	21.1	16.4			1.96667	19.8	14.2			1.96667	15.4	14.8			1.96667	16.1	18.6			1.96667	17.6	17.1			1.96667	16.6	17.4			1.96667	16.4	17.9			1.96667	16.7	17.2
			1.98333	21	16.3			1.98333	19.7	14.1			1.98333	15.3	14.8			1.98333	16	18.6			1.98333	17.6	17			1.98333	16.6	17.3			1.98333	16.4	17.8			1.98333	16.6	17.2
			2	21	16.3			2	19.7	14.1			2	15.3	14.7			2	15.9	18.5			2	17.4	16.9			2	16.5	17.3			2	16.3	17.7			2	16.5	17.2
			2.01667	20.9	16.2			2.01667	19.7	14			2.01667	15.2	14.7			2.01667	15.9	18.4			2.01667	17.4	16.8			2.01667	16.5	17.2			2.01667	16.2	17.7			2.01667	16.4	17.1
			2.03333	20.9	16.2			2.03333	19.5	14			2.03333	15.1	14.6			2.03333	15.8	18.4			2.03333	17.3	16.8			2.03333	16.4	17.2			2.03333	16.2	17.6			2.03333	16.4	17
			2.05	20.9	16.1			2.05	19.5	13.9			2.05	15.1	14.6			2.05	15.7	18.3			2.05	17.2	16.8			2.05	16.3	17.1			2.05	16.1	17.6			2.05	16.3	16.7
			2.06667	20.8	16			2.06667	19.4	13.8			2.06667	15.1	14.5			2.06667	15.7	18.3			2.06667	17.2	16.7			2.06667	16.3	17			2.06667	16.1	17.5			2.06667	16.2	17.2
			2.08333	20.7	16			2.08333	19.3	13.8			2.08333	15	14.4			2.08333	15.6	18.2			2.08333	17.2	16.6			2.08333	16.2	17			2.08333	16	17.4			2.08333	16.2	17
			2.1	20.7	15.9			2.1	19.2	13.7			2.1	15	14.4			2.1	15.6	18.1			2.1	17.1	16.6			2.1	16.2	16.9			2.1	16	17.4			2.1	16.1	16.9
			2.11667	20.6	15.8			2.11667	19.2	13.6			2.11667	14.9	14.3			2.11667	15.6	18.1			2.11667	17.1	16.5			2.11667	16.1	16.8			2.11667	15.9	17.4			2.11667	16.1	16.8
			2.13333	20.6	15.8			2.13333	19.2	13.6			2.13333	14.8	14.3			2.13333	15.5	17.9			2.13333	16.9	16.5			2.13333	16.1	16.8			2.13333	15.9	17.2			2.13333	16	16.8
			2.15	20.5	15.7			2.15	19.1	13.5			2.15	14.8	14.2			2.15	15.4	17.9			2.15	16.9	16.4			2.15	16	16.7			2.15	15.8	17.2			2.15	16	16.7
			2.16667	20.4	15.7			2.16667	19	13.4			2.16667	14.8	14.2			2.16667	15.4	17.9			2.16667	16.8	16.3			2.16667	16	17			2.16667	15.7	17.2			2.16667	15.9	16.7
			2.18333	20.4	15.6			2.18333	19	13.4			2.18333	14.7	14.1			2.18333	15.3	17.8			2.18333	16.8	16.3			2.18333	15.9	16.6			2.18333	15.6	17.1			2.18333	15.8	16.6
			2.2	20.3	15.6			2.2	18.9	13.3			2.2	14.7	14.1			2.2	15.3	17.7			2.2	16.8	16.2			2.2	15.9	16.7			2.2	15.6	17			2.2	15.8	16.6
			2.21667	20.3	15.5			2.21667	18.8	13.2			2.21667	14.6	14			2.21667	15.3	17.7			2.21667	16.7	16.1			2.21667	15.8	16.6			2.21667	15.5	17			2.21667	15.7	16.5
			2.23333	20.2	15.5			2.23333	18.8	13.2			2.23333	14.6	14			2.23333	15.2	17.6			2.23333	16.6	16.1			2.23333	15.8	16.5			2.23333	15.5	16.9			2.23333	15.7	16.5
			2.25	20.2	15.4			2.25	18.7	13.1			2.25	14.6	13.9			2.25	15.1	17.5			2.25	16.6	16			2.25	15.7	16.5			2.25	15.5	16.9			2.25	15.7	16.4
			2.26667	20.1	15.3			2.26667	18.7	13.1			2.26667	14.5	13.9			2.26667	15.1	17.5			2.26667	16.5	16			2.26667	15.7	16.4			2.26667	15.4	16.9			2.26667	15.6	16.4
			2.28333	20.1	15.3			2.28333	18.6	13			2.28333	14.4	13.8			2.28333	15	17.5			2.28333	16.4	16			2.28333	15.6	16.4			2.28333	14.1	16.8			2.28333	15.5	16.3
			2.3	20.1	15.2			2.3	18.5	13			2.3	14.4	13.8			2.3	15	17.4			2.3	16.4	15.9			2.3	15.6	16.3			2.3	15.5	16.7			2.3	15.5	16.2
			2.31667	20	15.2			2.31667	18.5	12.9			2.31667	14.4	13.7			2.31667	15	17.3			2.31667	16.3	15.8			2.31667	15.5	16.3			2.31667	13.8	16.7			2.31667	15.4	16.2
			2.33333	20	15.2			2.33333	18.4	12.9			2.33333	14.3	13.7			2.33333	14.9	17.3			2.33333	16.3	15.8			2.33333	15.5	16.2			2.33333	15.5	16.6			2.33333	15.4	16.2
			2.35	19.9	15.1			2.35	18.3	12.8			2.35	14.3	13.6			2.35	14.9	17.2			2.35	16.2	15.7			2.35	15.4	16.2			2.35	15.3	16.6			2.35	15.3	16.1
			2.36667	19.9	15.1			2.36667	18.3	12.7			2.36667	14.3	13.5			2.36667	14.8	17.2			2.36667	16.1	15.7			2.36667	15.4	16.1			2.36667	15.2	16.6			2.36667	15.3	16.1
			2.38333	19.8	15			2.38333	18.2	12.7			2.38333	14.2	13.5			2.38333	14.8	17.1			2.38333	16.1	15.7			2.38333	15.3	16.1			2.38333	15.3	16.5			2.38333	15.2	16.1
			2.4	19.8	14.9			2.4	18.2	12.6			2.4	14.2	13.5			2.4	14.7	17.1			2.4	16.1	15.6			2.4	15.3	16.1			2.4	15	16.4			2.4	15.2	16
			2.41667	19.8	14.9			2.41667	18.1	12.6			2.41667	14.2	13.4			2.41667	14.7	17			2.41667	16	15.6			2.41667	15.3	16			2.41667	15	16.4			2.41667	15.1	16
			2.43333	19.7	14.8			2.43333	18	12.5			2.43333	14.1	13.4			2.43333	14.7	17			2.43333	16	15.5			2.43333	15.2	16			2.43333	15	16.4			2.43333	15.1	15.9
			2.45	19.6	14.8			2.45	18	12.5			2.45	14.1	13.4			2.45	14.6	17			2.45	15.9	15.4			2.45	15.1	15.9			2.45	14.9	16.3			2.45	15.1	15.8
			2.46667	19.6	14.8			2.46667	17.9	12.4			2.46667	14.1	13.3			2.46667	14.6	16.9			2.46667	15.9	15.4			2.46667	15.1	15.8			2.46667	14.8	16.3			2.46667	15	15.8
			2.48333	19.6	14.7			2.48333	17.9	12.3			2.48333	14	13.3			2.48333	14.5	16.8			2.48333	15.9	15.3			2.48333	15	15.8			2.48333	14.8	16.2			2.48333	15	15.8
			2.5	19.5	14.7			2.5	17.8	12.3			2.5	14	13.2			2.5	14.5	16.8			2.5	15.8	15.3			2.5	15	15.7			2.5	14.7	16.1			2.5	15	15.7
			2.51667	19.5	14.6			2.51667	17.8	12.2			2.51667	14	13.2			2.51667	14.5	16.7			2.51667	15.7	15.2			2.51667	15	15.7			2.51667	14.7	16.1			2.51667	14.9	15.7
			2.53333	19.5	14.6			2.53333	17.7	12.1			2.53333	13.9	13.1			2.53333	14.4	16.7			2.53333	15.7	15.2			2.53333	14.9	15.7			2.53333	14	16.1			2.53333	14.9	15.7
			2.55	19.4	14.5			2.55	17.6	12.1			2.55	13.9	13.1			2.55	14.4	16.6			2.55	15.6	15.1			2.55	14.9	15.6			2.55	14.3	16			2.55	14.8	15.6
			2.56667	19.4	14.5			2.56667	17.6	12			2.56667	13.9	13			2.56667	14.4	16.6			2.56667	15.6	15.1			2.56667	14.9	15.6			2.56667	14.7	16			2.56667	14.8	15.6
			2.58333	19.4	14.5			2.58333	17.6	11.9			2.58333	13.8	13			2.58333	14.3	16.6			2.58333	15.6	15			2.58333	14.8	15.6			2.58333	14.7	16			2.58333	14.8	15.5
			2.6	19.4	14.4			2.6	17.5	11.9			2.6	13.8	13			2.6	14.3	16.5			2.6	15.5	15			2.6	14.8	15.5			2.6	17.2	15.9			2.6	14.7	15.5
			2.61667	19.3	14.4			2.61667	17.4	11.8			2.61667	13.7	12.9			2.61667	14.2	16.5			2.61667	15.5	15			2.61667	14.7	15.4			2.61667	15.4	15.9			2.61667	14.7	15.5
			2.63333	19.3	14.4			2.63333	17.4	11.8			2.63333	13.6	12.9			2.63333	14.2	16.4			2.63333	15.4	14.9			2.63333	14.7	15.5			2.63333	14.9	15.8			2.63333	14.7	15.4
			2.65	19.3	14.3			2.65	17.3	11.7			2.65	13.8	12.9			2.65	14.1	16.3			2.65	15.3	14.9			2.65	14.7	15.3			2.65	14.8	15.8			2.65	14.6	15.4
			2.66667	19.3	14.3			2.66667	17.2	11.6			2.66667	13.7	12.8			2.66667	14.1	16.3			2.66667	15.3	14.9			2.66667	14.6	15.4			2.66667	14.6	15.7			2.66667	14.6	15.4
			2.68333	19.2	14.3			2.68333	17.2	11.5			2.68333	13.7	12.8			2.68333	14.1	16.3			2.68333	15.2	14.8			2.68333	14.6	15.3			2.68333	14.5	15.7			2.68333	14.6	15.3
			2.7	19.2	14.2			2.7	17.1	11.4			2.7	13.6	12.7			2.7	14	16.2			2.7	15.2	14.8			2.7	14.6	15.3			2.7	14.5	15.6			2.7	14.5	15.2
			2.71667	19.2	14.2			2.71667	17.1	11.3			2.71667	13.6	12.7			2.71667	14	16.2			2.71667	15.2	14.7			2.71667	14.5	15.2			2.71667	14.3	15.6			2.71667	14.4	15.3
			2.73333	19.1	14.2			2.73333	17	11.3			2.73333	13.6	12.6			2.73333	13.9	16.2			2.73333	15.1	14.7			2.73333	14.4	15.2			2.73333	14.3	15.6			2.73333	14.4	15.2
			2.75	19.2	14.2			2.75	17	11.2			2.75	13.5	12.6			2.75	13.9	16.1			2.75	15.1	14.7			2.75	14.4	15.2			2.75	14.3	15.5			2.75	14.4	15.1
			2.76667	19.2	14.1			2.76667	17	11.1			2.76667	13.6	12.6			2.76667	13.9	16.1			2.76667	15.1	14.6			2.76667	14.4	15.1			2.76667	14.2	15.5			2.76667	14.3	15.1
			2.78333	19.1	14.1			2.78333	16.9	11			2.78333	13.5	12.5			2.78333	13.8	16			2.78333	15	14.6			2.78333	14.3	15.1			2.78333	14.2	15.4			2.78333	14.3	15.1
			2.8	19.1	14.1			2.8	16.8	10.9			2.8	13.5	12.5			2.8	13.8	16			2.8	15	14.6			2.8	14.3	15.1			2.8	14.1	15.4			2.8	14.3	15.1
			2.81667	19.1	14.1			2.81667	16.8	10.8			2.81667	13.6	12.5			2.81667	13.8	16			2.81667	15	14.5			2.81667	14.3	15			2.81667	14.1	15.4			2.81667	14.3	15.1
			2.83333	19.1	14			2.83333	16.8	10.6			2.83333	13.4	12.4			2.83333	13.8	15.9			2.83333	14.9	14.5			2.83333	14.2	15			2.83333	14	15.3			2.83333	14.3	15
			2.85	19.1	14			2.85	16.7	10.5			2.85	13.2	12.4			2.85	13.7	15.9			2.85	14.9	14.4			2.85	14.2	15			2.85	14	15.3			2.85	14.2	15
			2.86667	19	14			2.86667	16.6	10.5			2.86667	13.5	12.4			2.86667	13.7	15.8			2.86667	14.8	14.4			2.86667	14.1	14.9			2.86667	13.9	15.3			2.86667	14.2	15
			2.88333	19	14			2.88333	16.6	10.3			2.88333	13.4	12.3			2.88333	13.7	15.8			2.88333	14.8	14.3			2.88333	14.1	14.9			2.88333	13.9	15.2			2.88333	14.2	14.9
			2.9	19.1	14			2.9	16.6	10.2			2.9	13.4	12.3			2.9	13.6	15.7			2.9	14.8	14.4			2.9	14.1	14.9			2.9	13.8	15.2			2.9	14.1	14.9
			2.91667	19	13.9			2.91667	16.5	10			2.91667	13.4	12.3			2.91667	13.6	15.7			2.91667	14.7	14.3			2.91667	14	14.8			2.91667	13.8	15.2			2.91667	14.1	14.9
			2.93333	19	13.9			2.93333	16.5	9.9			2.93333	13.4	12.2			2.93333	13.6	15.7			2.93333	14.6	14.2			2.93333	14	14.8			2.93333	13.8	15.1			2.93333	14.1	14.8
			2.95	19	13.9			2.95	16.4	9.7			2.95	13.3	12.2			2.95	13.5	15.6			2.95	14.6	14.2			2.95	14	14.8			2.95	13.7	15.1			2.95	14	14.8
			2.96667	19	13.9			2.96667	16.4	9.6			2.96667	13.3	12.2			2.96667	13.5	15.6			2.96667	14.6	14.1			2.96667	13.9	14.8			2.96667	13.7	15.1			2.96667	14	14.8
			2.98333	19	13.8			2.98333	16.3	9.5			2.98333	13.3	12.1			2.98333	13.5	15.6			2.98333	14.5	14.1			2.98333	13.9	14.8			2.98333	13.7	15			2.98333	13.9	14.7
			3	19	13.8			3	16.3	9.3			3	13.3	12.1			3	13.4	15.5			3	14.5	14.1			3	13.9	14.9			3	13.6	14.9			3	13.9	14.7
			3.01667	19	13.8			3.01667	16.3	9.1			3.01667	13.3	12.1			3.01667	13.4	15.5			3.01667	14.5	14			3.01667	13.8	14.7			3.01667	13.6	15			3.01667	13.9	14.7
			3.03333	19	13.8			3.03333	16.2	8.9			3.03333	13.3	12			3.03333	13.4	15.4			3.03333	14.4	14			3.03333	13.8	14.7			3.03333	13.5	14.9			3.03333	13.9	14.6
			3.05	19	13.8			3.05	16.2	8.8			3.05	13.3	12			3.05	13.3	15.4			3.05	14.4	14			3.05	13.8	14.7			3.05	13.5	14.9			3.05	13.8	14.6
			3.06667	18.9	13.7			3.06667	16.1	8.6			3.06667	13.3	12			3.06667	13.3	15.4			3.06667	14.3	13.9			3.06667	13.7	14.6			3.06667	13.5	14.9			3.06667	13.8	14.6
			3.08333	19	13.7			3.08333	16.1	8.4			3.08333	13.3	11.9			3.08333	13.3	15.3			3.08333	14.3	13.9			3.08333	13.7	14.6			3.08333	13.4	14.8			3.08333	13.8	14.5
			3.1	18.9	13.7			3.1	16.1	8.3			3.1	13.3	11.9			3.1	13.2	15.3			3.1	14.3	13.9			3.1	13.7	14.6			3.1	13.4	14.7			3.1	13.8	14.5
			3.11667	18.9	13.6			3.11667	16	8.1			3.11667	13.3	11.9			3.11667	13.3	15.3			3.11667	14.2	13.8			3.11667	13.7	14.5			3.11667	13.4	14.7			3.11667	13.7	14.5
			3.13333	18.9	13.6			3.13333	16	7.9			3.13333	13.3	11.8			3.13333	13.2	15.3			3.13333	14.2	13.8			3.13333	13.6	14.5			3.13333	13.3	14.7			3.13333	13.7	14.4
			3.15	18.9	13.6			3.15	16	7.7			3.15	13.3	11.8			3.15	13.2	15.2			3.15	14.2	13.7			3.15	13.6	14.5			3.15	13.3	14.6			3.15	13.6	14.5
			3.16667	18.9	13.5			3.16667	15.9	7.5			3.16667	13.3	11.8			3.16667	13.2	15.2			3.16667	14.1	13.7			3.16667	13.6	14.5			3.16667	13.2	14.6			3.16667	13.7	14.4
			3.18333	18.9	13.5			3.18333	15.9	7.3			3.18333	13.4	11.7			3.18333	13.2	15.2			3.18333	14.1	13.8			3.18333	13.6	14.4			3.18333	13.2	14.6			3.18333	13.5	14.4
			3.2	18.9	13.5			3.2	15.9	7			3.2	13.4	11.7			3.2	13.1	15.1			3.2	14.1	13.7			3.2	13.5	14.4			3.2	13.2	14.6			3.2	13.6	14.4
			3.21667	18.9	13.4			3.21667	15.9	6.9			3.21667	13.4	11.7			3.21667	13.1	15.1			3.21667	14	13.6			3.21667	13.5	14.4			3.21667	13.1	14.5			3.21667	13.6	14.4
			3.23333	18.9	13.4			3.23333	15.8	6.8			3.23333	13.4	11.7			3.23333	13.1	15.1			3.23333	14.1	13.7			3.23333	13.5	14.3			3.23333	13.1	14.5			3.23333	13.6	14.3
			3.25	18.8	13.3			3.25	15.8	6.5			3.25	13.4	11.6			3.25	13	15			3.25	14	13.7			3.25	13.5	14.3			3.25	13.1	14.5			3.25	13.5	14.3
			3.26667	18.8	13.2			3.26667	15.8	6.3			3.26667	13.4	11.6			3.26667	13	15			3.26667	13.9	13.6			3.26667	13.4	14.3			3.26667	13	14.4			3.26667	13.4	14.3
			3.28333	18.8	13.1			3.28333	15.8	6.1			3.28333	13.5	11.6			3.28333	13	14.9			3.28333	13.9	13.6			3.28333	13.4	14.3			3.28333	13	14.5			3.28333	13.5	14.2
			3.3	18.8	13.1			3.3	15.7	5.9			3.3	13.5	11.5			3.3	12.9	14.9			3.3	13.8	13.5			3.3	13.4	14.3			3.3	13	14.4			3.3	13.6	14.2
			3.31667	18.8	13			3.31667	15.7	5.7			3.31667	13.5	11.5			3.31667	12.9	14.9			3.31667	13.8	13.5			3.31667	13.3	14.2			3.31667	12.9	14.4			3.31667	13.5	14.2
			3.33333	18.8	12.8			3.33333	15.7	5.6			3.33333	13.6	11.5			3.33333	12.9	14.8			3.33333	13.8	13.5			3.33333	13.3	14.2			3.33333	12.9	14.4			3.33333	13.4	14.1
			3.35	18.8	12.7			3.35	15.7	5.5			3.35	13.6	11.4			3.35	12.8	14.8			3.35	13.7	13.4			3.35	13.3	14.2			3.35	12.9	14.3			3.35	13.4	14.1
			3.36667	18.8	12.5			3.36667	15.7	5.3			3.36667	13.7	11.4			3.36667	12.9	14.8			3.36667	13.8	13.4			3.36667	13.2	14.1			3.36667	12.8	14.3			3.36667	13.4	14.1
			3.38333	18.8	12.4			3.38333	15.7	5.1			3.38333	13.7	11.4			3.38333	12.8	14.7			3.38333	13.7	13.4			3.38333	13.2	14.1			3.38333	12.8	14.3			3.38333	13.4	14.1
			3.4	18.8	12.2			3.4	15.7	4.9			3.4	13.8	11.3			3.4	12.8	14.7			3.4	13.7	13.4			3.4	13.2	14.1			3.4	12.7	14.2			3.4	13.4	14.1
			3.41667	18.7	12			3.41667	15.6	4.7			3.41667	13.8	11.3			3.41667	12.8	14.7			3.41667	13.7	13.3			3.41667	13.1	14.1			3.41667	12.7	14.2			3.41667	13.4	14
			3.43333	18.7	11.8			3.43333	15.6	4.5			3.43333	13.9	11.3			3.43333	12.8	14.7			3.43333	13.6	13.3			3.43333	13.1	14			3.43333	12.7	14.2			3.43333	13.3	14
			3.45	18.7	11.5			3.45	15.6	4.5			3.45	14	11.3			3.45	12.7	14.6			3.45	13.6	13.2			3.45	13.1	14.1			3.45	12.7	14.1			3.45	13.4	14
			3.46667	18.7	11.2			3.46667	15.6	4.3			3.46667	14.1	11.2			3.46667	12.7	14.6			3.46667	13.6	13.2			3.46667	13	14			3.46667	12.7	14.1			3.46667	13.3	14
			3.48333	18.7	10.8			3.48333	15.6	4.1			3.48333	14.1	11.2			3.48333	12.7	14.6			3.48333	13.5	13.2			3.48333	13	14			3.48333	12.6	14.1			3.48333	13.3	13.9
			3.5	18.7	10.5			3.5	15.6	4			3.5	14.2	11.2			3.5	12.6	14.6			3.5	13.5	13.2			3.5	13	14			3.5	12.6	14			3.5	13.3	13.9
			3.51667	18.6	10.1			3.51667	15.6	3.8			3.51667	14.3	11.2			3.51667	12.6	14.5			3.51667	13.5	13.1			3.51667	13	14			3.51667	12.6	14			3.51667	13.3	13.9
			3.53333	18.6	9.6			3.53333	15.5	3.7			3.53333	14.4	11.1			3.53333	12.6	14.5			3.53333	13.4	13.2			3.53333	13	13.9			3.53333	12.5	14			3.53333	13.2	13.9
			3.55	18.6	9.4			3.55	15.5	3.5			3.55	14.5	11.1			3.55	12.6	14.5			3.55	13.4	13.1			3.55	12.9	13.9			3.55	12.5	14			3.55	13.3	13.9
			3.56667	18.6	9			3.56667	15.5	3.5			3.56667	14.6	11.1			3.56667	12.5	14.4			3.56667	13.4	13			3.56667	12.9	13.9			3.56667	12.4	13.9			3.56667	13.2	13.9
			3.58333	18.6	8.6			3.58333	15.5	3.4			3.58333	14.7	11			3.58333	12.6	14.4			3.58333	13.3	13.1			3.58333	12.9	13.8			3.58333	12.4	13.9			3.58333	13.2	13.8
			3.6	18.5	8.1			3.6	15.5	3.2			3.6	14.9	11			3.6	12.5	14.4			3.6	13.4	13			3.6	12.9	13.8			3.6	12.4	13.9			3.6	13.2	13.8
			3.61667	18.5	7.6			3.61667	15.5	3.1			3.61667	14.9	11			3.61667	12.5	14.3			3.61667	13.3	13			3.61667	12.8	13.8			3.61667	12.4	13.9			3.61667	13.2	13.8
			3.63333	18.5	7.2			3.63333	15.5	3			3.63333	15.1	11			3.63333	12.5	14.3			3.63333	13.3	13			3.63333	12.8	13.8			3.63333	12.3	13.8			3.63333	13.1	13.7
			3.65	18.5	6.7			3.65	15.5	2.9			3.65	15.2	11			3.65	12.5	14.3			3.65	13.3	12.9			3.65	12.8	13.8			3.65	12.3	13.8			3.65	13.1	13.7
			3.66667	18.5	6.5			3.66667	15.4	2.8			3.66667	15.4	10.9			3.66667	12.4	14.3			3.66667	13.2	12.9			3.66667	12.7	13.7			3.66667	12.2	13.8			3.66667	13.1	13.7
			3.68333	18.4	6			3.68333	15.5	2.7			3.68333	15.6	10.9			3.68333	12.4	14.2			3.68333	13.2	12.9			3.68333	12.7	13.7			3.68333	12.3	13.8			3.68333	13.1	13.6
			3.7	18.4	5.6			3.7	15.5	2.7			3.7	15.7	10.9			3.7	12.4	14.2			3.7	13.2	12.9			3.7	12.7	13.7			3.7	12.2	13.7			3.7	13.1	13.6
			3.71667	18.4	5.1			3.71667	15.5	2.6			3.71667	15.9	10.9			3.71667	12.3	14.2			3.71667	13.1	12.8			3.71667	12.7	13.7			3.71667	12.2	13.7			3.71667	13	13.6
			3.73333	18.3	4.7			3.73333	15.4	2.5			3.73333	16.1	10.8			3.73333	12.4	14.2			3.73333	13.1	12.8			3.73333	12.6	13.6			3.73333	12.2	13.7			3.73333	13	13.6
			3.75	18.3	4.3			3.75	15.5	2.5			3.75	16.2	10.8			3.75	12.3	14.1			3.75	13.1	12.8			3.75	12.6	13.6			3.75	12.1	13.6			3.75	13.1	13.6
			3.76667	18.3	3.9			3.76667	15.5	2.4			3.76667	16.4	10.8			3.76667	12.3	14.1			3.76667	13	12.8			3.76667	12.6	13.6			3.76667	12.1	13.6			3.76667	13	13.5
			3.78333	18.3	3.5			3.78333	15.4	2.3			3.78333	16.7	10.7			3.78333	12.3	14.1			3.78333	13	12.8			3.78333	12.5	13.6			3.78333	12.1	13.6			3.78333	13	13.5
			3.8	18.3	3.3			3.8	15.4	2.3			3.8	16.9	10.7			3.8	12.3	14			3.8	12.9	12.7			3.8	12.6	13.6			3.8	12	13.6			3.8	13	13.5
			3.81667	18.3	2.9			3.81667	15.5	2.3			3.81667	17.1	10.7			3.81667	12.2	14			3.81667	13	12.7			3.81667	12.5	13.5			3.81667	12	13.6			3.81667	12.9	13.5
			3.83333	18.3	2.5			3.83333	15.5	2.2			3.83333	17.4	10.7			3.83333	12.2	14			3.83333	13	12.7			3.83333	12.5	13.5			3.83333	12	13.6			3.83333	13	13.4
			3.85	18.3	2.1			3.85	15.4	2.2			3.85	17.6	10.6			3.85	12.2	14			3.85	12.9	12.6			3.85	12.5	13.5			3.85	11.9	13.5			3.85	12.9	13.4
			3.86667	18.3	1.7			3.86667	15.5	2.2			3.86667	17.9	10.6			3.86667	12.1	13.9			3.86667	12.9	12.6			3.86667	12.4	13.5			3.86667	11.9	13.5			3.86667	12.9	13.4
			3.88333	18.3	1.3			3.88333	15.5	2.2			3.88333	18	10.6			3.88333	12.2	13.9			3.88333	12.9	12.6			3.88333	12.4	13.4			3.88333	11.9	13.5			3.88333	12.9	13.4
			3.9	18.4	0.8			3.9	15.5	2.1			3.9	18.2	10.6			3.9	12.2	13.9			3.9	12.8	12.6			3.9	12.4	13.4			3.9	11.8	13.4			3.9	12.8	13.4
			3.91667	18.4	0.6			3.91667	15.5	2.1			3.91667	18.5	10.6			3.91667	12.1	13.9			3.91667	12.8	12.6			3.91667	12.4	13.4			3.91667	11.9	13.4			3.91667	13.4	13.3
			3.93333	18.5	0.1			3.93333	15.5	2.1			3.93333	18.8	10.5			3.93333	12.1	13.8			3.93333	12.8	12.3			3.93333	12.3	13.4			3.93333	11.8	13.4			3.93333	12.8	13.3
			3.95	18.6	-0.3			3.95	15.6	2.1			3.95	19.1	10.5			3.95	12.1	13.8			3.95	12.7	12.4			3.95	12.3	13.4			3.95	11.8	13.4			3.95	12.9	13.3
			3.96667	18.7	-0.9			3.96667	15.6	2.1			3.96667	19.4	10.5			3.96667	12	13.8			3.96667	12.7	12.4			3.96667	12.3	13.3			3.96667	11.8	13.4			3.96667	13	13.3
			3.98333	18.7	-1.5			3.98333	15.6	2.1			3.98333	19.7	10.5			3.98333	12	13.8			3.98333	12.7	12.5			3.98333	12.3	13.3			3.98333	11.7	13.4			3.98333	12.8	13.3
			4	18.9	-2.2			4	15.7	2.1			4	19.9	10.4			4	12	13.7			4	12.7	12.5			4	12.3	13.3			4	11.7	13.3			4	12.7	13.3
			4.01667	19.1	-2.9			4.01667	15.8	2.1			4.01667	20.2	10.4			4.01667	12	13.7			4.01667	12.7	12.8			4.01667	12.2	13.3			4.01667	11.7	13.3			4.01667	12.9	13.3
			4.03333	19.2	-3.7			4.03333	15.8	2.1			4.03333	20.6	10.4			4.03333	12	13.7			4.03333	12.6	12.3			4.03333	12.2	13.3			4.03333	11.6	13.3			4.03333	12.7	13.3
			4.05	19.5	-4.1			4.05	15.9	2.1			4.05	20.9	10.4			4.05	12	13.6			4.05	12.6	12.2			4.05	12.2	13.3			4.05	11.7	13.3			4.05	12.6	13.3
			4.06667	19.7	-4.9			4.06667	16.1	2.1			4.06667	21.2	10.3			4.06667	11.9	13.6			4.06667	12.6	12.3			4.06667	12.1	13.3			4.06667	11.6	13.2			4.06667	12.7	13.3
			4.08333	20.1	-5.7			4.08333	16.2	2.1			4.08333	21.6	10.3			4.08333	11.9	13.6			4.08333	12.5	12.4			4.08333	12.1	13.2			4.08333	11.6	13.2			4.08333	12.7	13.3
			4.1	20.3	-6.6			4.1	16.4	2.1			4.1	22	10.3			4.1	11.9	13.6			4.1	12.5	12.3			4.1	12.2	13.2			4.1	11.6	13.2			4.1	12.6	13.4
			4.11667	20.7	-7.4			4.11667	16.6	2.2			4.11667	22.2	10.3			4.11667	11.9	13.5			4.11667	12.5	12.3			4.11667	12.1	13.2			4.11667	11.5	13.1			4.11667	12.6	13.5
			4.13333	21.2	-8.2			4.13333	16.9	2.2			4.13333	22.6	10.3			4.13333	11.8	13.5			4.13333	12.5	12.3			4.13333	12.1	13.2			4.13333	11.5	13.2			4.13333	12.6	13.6
			4.15	21.8	-8.9			4.15	17.1	2.2			4.15	23	10.3			4.15	11.9	13.5			4.15	12.5	12.2			4.15	12.1	13.1			4.15	11.5	13.1			4.15	12.6	13.8
			4.16667	22.5	-9.4			4.16667	17.3	2.2			4.16667	23.4	10.2			4.16667	11.8	13.4			4.16667	12.4	12.2			4.16667	12	13.2			4.16667	11.4	13.1			4.16667	12.6	14
			4.18333	23.3	-10.1			4.18333	17.7	2.3			4.18333	23.8	10.2			4.18333	11.8	13.4			4.18333	12.4	12.2			4.18333	12	13.1			4.18333	11.5	13.1			4.18333	12.6	14.3
			4.2	24.3	-10.8			4.2	18.1	2.3			4.2	24.3	10.2			4.2	11.8	13.4			4.2	12.4	12.2			4.2	12	13.1			4.2	11.4	13.1			4.2	12.5	14.4
			4.21667	25.3	-11.5			4.21667	18.5	2.3			4.21667	24.7	10.2			4.21667	11.8	13.4			4.21667	12.3	12.2			4.21667	12	13.1			4.21667	11.4	13			4.21667	12.5	14.7
			4.23333	25.9	-12.1			4.23333	19	2.4			4.23333	25	10.1			4.23333	11.7	13.3			4.23333	12.3	12.2			4.23333	11.9	13.1			4.23333	11.4	13.1			4.23333	12.5	15.2
			4.25	27.2	-12.7			4.25	19.6	2.4			4.25	25.5	10.1			4.25	11.8	13.3			4.25	12.3	12.4			4.25	11.9	13.1			4.25	11.4	13			4.25	12.5	15.7
			4.26667	28.6	-13.2			4.26667	20.2	2.4			4.26667	26	10.1			4.26667	11.7	13.3			4.26667	12.3	12.1			4.26667	11.9	13.1			4.26667	11.3	13			4.26667	12.5	16.2
			4.28333	30.1	-13.7			4.28333	20.8	2.5			4.28333	26.5	10.1			4.28333	11.7	13.3			4.28333	12.3	11.9			4.28333	11.9	13			4.28333	11.3	13			4.28333	12.5	16.9
			4.3	31.7	-14			4.3	21.2	2.5			4.3	27	10.1			4.3	11.7	13.2			4.3	12.2	12.1			4.3	11.9	13			4.3	11.3	13			4.3	12.4	17.2
			4.31667	33.3	-14.5			4.31667	21.9	2.6			4.31667	27.6	10.1			4.31667	11.7	13.3			4.31667	12.2	11.9			4.31667	11.8	13			4.31667	11.3	12.9			4.31667	12.4	17.9
			4.33333	35.1	-14.9			4.33333	22.7	2.6			4.33333	28.1	10			4.33333	11.6	13.2			4.33333	12.2	12			4.33333	11.8	13			4.33333	11.3	13			4.33333	12.4	18.7
			4.35	35.9	-15.3			4.35	23.5	2.6			4.35	28.4	10			4.35	11.7	13.2			4.35	12.2	12			4.35	11.8	13			4.35	11.2	12.9			4.35	12.4	19.4
			4.36667	37.6	-15.7			4.36667	24.4	2.7			4.36667	29	10			4.36667	11.6	13.1			4.36667	12.2	11.9			4.36667	11.8	13			4.36667	11.2	12.9			4.36667	12.3	20.2
			4.38333	39.3	-16.1			4.38333	25.3	2.7			4.38333	29.6	10			4.38333	11.6	13.2			4.38333	12.2	12			4.38333	11.7	13			4.38333	11.2	12.9			4.38333	12.3	21.1
			4.4	41	-16.5			4.4	26.2	2.7			4.4	30.3	9.9			4.4	11.6	13.1			4.4	12.1	11.9			4.4	11.7	12.9			4.4	11.1	12.9			4.4	12.3	21.9
			4.41667	42.6	-16.7			4.41667	26.7	2.8			4.41667	30.9	9.9			4.41667	11.6	13.1			4.41667	12.1	20.1			4.41667	11.7	13			4.41667	11.1	12.8			4.41667	12.3	22.7
			4.43333	44.2	-17.1			4.43333	27.7	2.9			4.43333	31.5	9.9			4.43333	11.5	13.1			4.43333	12.1	13.8			4.43333	11.7	13			4.43333	11.1	12.8			4.43333	12.3	23.1
			4.45	45.7	-17.4			4.45	28.7	2.9			4.45	32.2	9.9			4.45	11.6	13.1			4.45	12	13.2			4.45	11.7	12.9			4.45	11	12.8			4.45	12.2	23.9
			4.46667	47.2	-17.8			4.46667	29.8	2.9			4.46667	32.9	9.9			4.46667	11.5	13			4.46667	12.1	12.9			4.46667	11.7	13			4.46667	10.9	12.8			4.46667	12.2	24.7
			4.48333	47.9	-18.1			4.48333	30.9	3			4.48333	33.2	9.9			4.48333	11.5	13			4.48333	12	12.7			4.48333	11.7	12.9			4.48333	10.8	12.8			4.48333	12.2	25.4
			4.5	49.3	-18.5			4.5	32	3			4.5	33.9	9.8			4.5	11.5	13			4.5	12	12.6			4.5	11.6	12.9			4.5	10.7	12.8			4.5	12.2	26.1
			4.51667	50.5	-18.6			4.51667	33.1	3			4.51667	34.6	9.8			4.51667	11.5	13			4.51667	12	12.4			4.51667	11.6	12.9			4.51667	10.6	12.7			4.51667	12.2	26.8
			4.53333	51.8	-19			4.53333	33.6	3.1			4.53333	35.3	9.8			4.53333	11.5	12.9			4.53333	11.9	12.3			4.53333	11.6	12.9			4.53333	10.4	12.7			4.53333	12.2	27.4
			4.55	52.9	-19.3			4.55	34.7	3.1			4.55	36	9.8			4.55	11.5	12.9			4.55	11.9	12.2			4.55	11.6	12.9			4.55	10.3	12.7			4.55	12.1	28
			4.56667	53.9	-19.6			4.56667	35.9	3.2			4.56667	36.8	9.8			4.56667	11.5	12.9			4.56667	11.9	12.1			4.56667	11.6	12.9			4.56667	10.2	12.7			4.56667	12.1	28.3
			4.58333	54.9	-19.9			4.58333	37	3.2			4.58333	37.1	9.8			4.58333	11.4	12.9			4.58333	11.9	12.1			4.58333	11.6	12.9			4.58333	9.9	12.7			4.58333	12.1	28.9
			4.6	55.8	-20.2			4.6	38.1	3.2			4.6	37.8	9.7			4.6	11.4	12.8			4.6	11.9	12.1			4.6	11.5	12.9			4.6	9.7	12.7			4.6	12.1	29.3
			4.61667	56.2	-20.5			4.61667	39.2	3.3			4.61667	38.5	9.7			4.61667	11.4	12.8			4.61667	11.9	12			4.61667	11.5	12.9			4.61667	9.4	12.6			4.61667	12.1	29.8
			4.63333	57	-20.8			4.63333	40.2	3.3			4.63333	39.2	9.7			4.63333	11.4	12.8			4.63333	11.8	12			4.63333	11.5	12.9			4.63333	9.2	12.6			4.63333	12.1	30.2
			4.65	57.7	-20.9			4.65	40.7	3.3			4.65	39.8	9.7			4.65	11.4	12.8			4.65	11.8	12			4.65	11.4	12.9			4.65	8.9	12.6			4.65	12	30.6
			4.66667	58.3	-21.2			4.66667	41.8	3.4			4.66667	40.5	9.6			4.66667	11.4	12.7			4.66667	11.8	11.9			4.66667	11.5	12.9			4.66667	8.5	12.6			4.66667	12	30.8
			4.68333	58.9	-21.5			4.68333	42.8	3.4			4.68333	41.2	9.7			4.68333	11.3	12.8			4.68333	11.8	11.9			4.68333	11.4	12.9			4.68333	8.4	12.6			4.68333	12	31.2
			4.7	59.4	-21.7			4.7	43.8	3.4			4.7	41.7	9.6			4.7	11.4	12.8			4.7	11.8	11.9			4.7	11.4	12.9			4.7	8	12.6			4.7	12	31.5
			4.71667	59.6	-22			4.71667	44.7	3.5			4.71667	42	9.6			4.71667	11.3	12.7			4.71667	11.7	11.8			4.71667	11.4	12.9			4.71667	7.6	12.5			4.71667	12	31.8
			4.73333	60	-22.2			4.73333	45.6	3.5			4.73333	42.6	9.6			4.73333	11.3	12.7			4.73333	11.8	11.8			4.73333	11.4	12.9			4.73333	7.3	12.5			4.73333	12	32
			4.75	60.3	-22.5			4.75	46.5	3.5			4.75	43.1	9.6			4.75	11.3	12.7			4.75	11.7	11.8			4.75	11.3	12.9			4.75	6.8	12.6			4.75	11.9	32.3
			4.76667	60.5	-22.7			4.76667	46.9	3.5			4.76667	43.6	9.5			4.76667	11.3	12.6			4.76667	11.7	11.7			4.76667	11.4	12.9			4.76667	6.4	12.5			4.76667	12	32.5
			4.78333	60.7	-22.8			4.78333	47.7	3.6			4.78333	44.1	9.5			4.78333	11.3	12.6			4.78333	11.7	11.7			4.78333	11.3	13			4.78333	6	12.5			4.78333	11.9	32.6
			4.8	60.8	-23			4.8	48.5	3.6			4.8	44.5	9.5			4.8	11.3	12.6			4.8	11.7	11.7			4.8	11.3	13			4.8	5.5	12.5			4.8	11.9	32.9
			4.81667	60.9	-23.2			4.81667	49.2	3.6			4.81667	44.8	9.5			4.81667	11.3	12.6			4.81667	11.6	11.6			4.81667	11.3	12.9			4.81667	5.3	12.4			4.81667	11.9	33
			4.83333	60.9	-23.4			4.83333	49.8	3.6			4.83333	45	9.5			4.83333	11.2	12.6			4.83333	11.7	11.6			4.83333	11.3	13			4.83333	4.8	12.4			4.83333	11.9	33.1
			4.85	60.8	-23.6			4.85	50.4	3.7			4.85	45.3	9.5			4.85	11.3	12.5			4.85	11.6	11.6			4.85	11.3	13			4.85	4.3	12.4			4.85	11.8	33.3
			4.86667	60.8	-23.7			4.86667	50.7	3.7			4.86667	45.5	9.4			4.86667	11.3	12.5			4.86667	11.6	11.6			4.86667	11.3	13			4.86667	3.8	12.4			4.86667	11.9	33.4
			4.88333	60.8	-23.9			4.88333	51.3	3.7			4.88333	45.7	9.4			4.88333	11.2	12.5			4.88333	11.6	11.5			4.88333	11.3	13			4.88333	3.3	12.4			4.88333	11.8	33.4
			4.9	60.6	-24			4.9	51.7	3.7			4.9	45.8	9.4			4.9	11.2	12.5			4.9	11.5	11.5			4.9	11.2	13			4.9	2.8	12.4			4.9	11.8	33.6
			4.91667	60.5	-24.1			4.91667	52.2	3.7			4.91667	45.8	9.4			4.91667	11.2	12.5			4.91667	11.6	11.5			4.91667	11.2	13			4.91667	2.3	12.4			4.91667	11.8	33.6
			4.93333	60.4	-24.3			4.93333	52.6	3.8			4.93333	45.8	9.4			4.93333	11.2	12.5			4.93333	11.5	11.5			4.93333	11.2	13.1			4.93333	2	12.3			4.93333	11.8	33.7
			4.95	60.4	-24.4			4.95	52.9	3.7			4.95	45.7	9.4			4.95	11.2	12.5			4.95	11.5	11.5			4.95	11.2	13.1			4.95	1.5	12.4			4.95	11.8	33.8
			4.96667	60.2	-24.5			4.96667	53.2	3.8			4.96667	45.7	9.4			4.96667	11.2	12.4			4.96667	11.5	11.5			4.96667	11.2	13.1			4.96667	1	12.3			4.96667	11.8	33.8
			4.98333	60.1	-24.6			4.98333	53.3	3.8			4.98333	45.6	9.3			4.98333	11.2	12.4			4.98333	11.5	11.4			4.98333	11.2	13.1			4.98333	0.5	12.3			4.98333	11.8	33.8
			5	60	-24.7			5	53.5	3.8			5	45.4	9.3			5	11.1	12.4			5	11.5	11.4			5	11.1	13.2			5	0	12.3			5	11.8	33.9
			5.01667	60	-24.7			5.01667	53.6	3.8			5.01667	45.1	9.3			5.01667	11.2	12.4			5.01667	11.5	11.4			5.01667	11.2	13.1			5.01667	-0.5	12.3			5.01667	11.8	33.9
			5.03333	59.9	-24.8			5.03333	53.7	3.8			5.03333	44.9	9.3			5.03333	11.1	12.3			5.03333	11.4	11.3			5.03333	11.1	13.2			5.03333	-1	12.2			5.03333	11.8	33.9
			5.05	59.8	-24.9			5.05	53.8	3.8			5.05	44.5	9.3			5.05	11.1	12.4			5.05	11.4	11.4			5.05	11.1	13.2			5.05	-1.2	12.3			5.05	11.8	33.9
			5.06667	59.9	-25			5.06667	53.9	3.8			5.06667	44.1	9.3			5.06667	11.1	12.4			5.06667	11.4	11.3			5.06667	11.2	13.2			5.06667	-1.7	12.3			5.06667	11.8	33.9
			5.08333	59.9	-25			5.08333	53.8	3.8			5.08333	44	9.2			5.08333	11.1	12.3			5.08333	11.4	11.3			5.08333	11.1	13.3			5.08333	-2.2	12.2			5.08333	11.8	33.9
			5.1	59.9	-25.1			5.1	53.8	3.8			5.1	43.6	9.2			5.1	11.1	12.3			5.1	11.4	11.3			5.1	11.1	13.3			5.1	-2.7	12.3			5.1	11.7	33.9
			5.11667	60	-25.2			5.11667	53.7	3.8			5.11667	43.1	9.2			5.11667	11.1	12.3			5.11667	11.4	11.3			5.11667	11.1	13.3			5.11667	-3.2	12.2			5.11667	11.8	33.9
			5.13333	60	-25.2			5.13333	53.6	3.8			5.13333	42.6	9.2			5.13333	11.1	12.3			5.13333	11.3	11.2			5.13333	11.1	13.4			5.13333	-3.7	12.2			5.13333	11.7	33.8
			5.15	60.1	-25.2			5.15	53.5	3.8			5.15	42.1	9.1			5.15	11.1	12.2			5.15	11.3	11.2			5.15	11.1	13.4			5.15	-4.1	12.2			5.15	11.8	33.8
			5.16667	60.3	-25.2			5.16667	53.3	3.8			5.16667	41.6	9.1			5.16667	11.1	12.3			5.16667	11.3	11.2			5.16667	11.1	13.5			5.16667	-4.6	12.2			5.16667	11.8	33.8
			5.18333	60.4	-25.3			5.18333	53.2	3.7			5.18333	41.1	9.2			5.18333	11.1	12.3			5.18333	11.3	11.2			5.18333	11.1	13.5			5.18333	-4.8	12.1			5.18333	11.8	33.7
			5.2	60.5	-25.3			5.2	52.9	3.7			5.2	40.8	9.1			5.2	11	12.2			5.2	11.3	11.2			5.2	11	13.6			5.2	-5.2	12.2			5.2	11.8	33.7
			5.21667	60.7	-25.3			5.21667	52.7	3.7			5.21667	40.2	9.1			5.21667	11	12.2			5.21667	11.2	11.1			5.21667	11.1	13.6			5.21667	-5.7	12.2			5.21667	11.8	33.6
			5.23333	60.8	-25.3			5.23333	52.5	3.7			5.23333	39.7	9.1			5.23333	11.1	12.2			5.23333	11.2	11.1			5.23333	11	13.7			5.23333	-6.1	12.1			5.23333	11.7	33.6
			5.25	61	-25.3			5.25	52.4	3.7			5.25	39.1	9.1			5.25	11	12.2			5.25	11.3	11.1			5.25	11	13.8			5.25	-6.5	12.1			5.25	11.8	33.5
			5.26667	61.2	-25.3			5.26667	52.1	3.6			5.26667	38.5	9.1			5.26667	11	12.2			5.26667	11.2	11.1			5.26667	11	13.8			5.26667	-6.9	12.2			5.26667	11.8	33.5
			5.28333	61.4	-25.3			5.28333	51.8	3.7			5.28333	37.9	9			5.28333	11	12.2			5.28333	11.2	11.1			5.28333	11	13.9			5.28333	-7.2	12.1			5.28333	11.7	33.4
			5.3	61.6	-25.3			5.3	51.6	3.6			5.3	37.3	9			5.3	11	12.2			5.3	11.2	11.1			5.3	11	14			5.3	-7.4	12.1			5.3	11.8	33.3
			5.31667	61.8	-25.4			5.31667	51.3	3.6			5.31667	37	9			5.31667	11	12.1			5.31667	11.2	11			5.31667	11	14			5.31667	-7.8	12.1			5.31667	11.8	33.2
			5.33333	61.9	-25.4			5.33333	51	3.5			5.33333	36.4	9			5.33333	11	12.1			5.33333	11.2	11			5.33333	11	14.1			5.33333	-8.1	12.1			5.33333	11.8	33.1
			5.35	62.1	-25.4			5.35	50.7	3.5			5.35	35.8	9			5.35	11	12.1			5.35	11.2	11			5.35	11	14.2			5.35	-8.4	12.1			5.35	11.8	33.1
			5.36667	62.2	-25.4			5.36667	50.6	3.5			5.36667	35.1	8.9			5.36667	11	12.1			5.36667	11.1	11			5.36667	11	14.3			5.36667	-8.7	12.1			5.36667	11.8	33
			5.38333	62.4	-25.4			5.38333	50.3	3.5			5.38333	34.5	8.9			5.38333	11	12.1			5.38333	11.1	11			5.38333	11	14.4			5.38333	-9.1	12			5.38333	11.7	32.9
			5.4	62.6	-25.3			5.4	50	3.4			5.4	33.9	8.9			5.4	10.9	12.1			5.4	11.1	11			5.4	10.9	14.5			5.4	-9.3	12			5.4	11.8	32.9
			5.41667	62.7	-25.4			5.41667	49.7	3.4			5.41667	33.2	8.9			5.41667	11	12.1			5.41667	11.1	10.9			5.41667	11	14.6			5.41667	-9.6	12.1			5.41667	11.8	32.9
			5.43333	62.9	-25.3			5.43333	49.4	3.4			5.43333	32.6	8.9			5.43333	10.9	12.1			5.43333	11.1	10.9			5.43333	10.9	14.7			5.43333	-9.7	12			5.43333	11.7	32.9
			5.45	63	-25.3			5.45	49.1	3.3			5.45	32.3	8.9			5.45	10.9	12			5.45	11.1	10.9			5.45	10.9	14.8			5.45	-10	12			5.45	11.8	32.9
			5.46667	63.1	-25.3			5.46667	48.8	3.3			5.46667	31.7	8.9			5.46667	10.9	12.1			5.46667	11	10.9			5.46667	11	14.9			5.46667	-10.2	12			5.46667	11.8	32.9
			5.48333	63.3	-25.3			5.48333	48.7	3.3			5.48333	31.1	8.8			5.48333	10.9	12			5.48333	11.1	10.9			5.48333	10.9	15.1			5.48333	-10.4	12			5.48333	11.8	32.9
			5.5	63.5	-25.3			5.5	48.4	3.3			5.5	30.4	8.8			5.5	10.9	12			5.5	11	10.9			5.5	10.9	15.2			5.5	-10.6	12			5.5	11.8	33
			5.51667	63.5	-25.3			5.51667	48.1	3.2			5.51667	29.8	8.8			5.51667	10.9	12			5.51667	11	10.8			5.51667	10.9	15.3			5.51667	-10.8	12			5.51667	11.8	33
			5.53333	63.6	-25.3			5.53333	47.8	3.2			5.53333	29.2	8.8			5.53333	10.9	12			5.53333	11	10.8			5.53333	10.9	15.5			5.53333	-10.9	12			5.53333	11.8	33
			5.55	63.7	-25.2			5.55	47.6	3.1			5.55	28.6	8.8			5.55	10.9	12			5.55	10.9	10.8			5.55	10.9	15.7			5.55	-11.1	11.9			5.55	11.8	33.1
			5.56667	63.7	-25.3			5.56667	47.3	3.1			5.56667	28.3	8.8			5.56667	10.9	12			5.56667	11	10.8			5.56667	10.9	15.8			5.56667	-11.2	12			5.56667	11.8	33.2
			5.58333	63.7	-25.2			5.58333	47	3			5.58333	27.8	8.8			5.58333	10.9	12			5.58333	10.9	10.8			5.58333	10.9	16.1			5.58333	-11.3	11.9			5.58333	11.8	33.2
			5.6	63.6	-25.2			5.6	46.9	3			5.6	27.1	8.7			5.6	10.9	12			5.6	10.9	10.8			5.6	10.9	16.2			5.6	-11.4	11.9			5.6	11.8	33.4
			5.61667	63.6	-25.2			5.61667	46.6	3			5.61667	26.6	8.7			5.61667	10.8	12			5.61667	10.9	10.7			5.61667	10.9	16.3			5.61667	-11.5	11.9			5.61667	11.8	33.4
			5.63333	63.5	-25.2			5.63333	46.4	2.9			5.63333	26	8.7			5.63333	10.9	12			5.63333	10.9	10.7			5.63333	10.9	16.6			5.63333	-11.6	11.9			5.63333	11.8	33.5
			5.65	63.3	-25.2			5.65	46.1	2.8			5.65	25.4	8.7			5.65	10.8	12			5.65	10.9	10.7			5.65	10.8	16.8			5.65	-11.7	11.9			5.65	11.8	33.6
			5.66667	63.2	-25.2			5.66667	45.9	2.8			5.66667	24.9	8.7			5.66667	10.8	12			5.66667	10.9	10.6			5.66667	10.9	17			5.66667	-11.7	11.9			5.66667	11.8	33.7
			5.68333	63.1	-25.2			5.68333	45.7	2.8			5.68333	24.4	8.7			5.68333	10.9	11.9			5.68333	10.9	10.7			5.68333	10.8	17.3			5.68333	-11.7	11.9			5.68333	11.8	33.8
			5.7	62.9	-25.2			5.7	45.4	2.7			5.7	24.1	8.6			5.7	10.8	11.9			5.7	10.8	10.7			5.7	10.8	17.4			5.7	-11.8	11.8			5.7	11.8	34
			5.71667	62.7	-25.2			5.71667	45.2	2.7			5.71667	23.6	8.6			5.71667	10.8	12			5.71667	10.9	10.6			5.71667	10.9	17.6			5.71667	-11.8	11.9			5.71667	11.8	34.1
			5.73333	62.4	-25.2			5.73333	45.1	2.6			5.73333	23.1	8.6			5.73333	10.8	11.9			5.73333	10.8	10.6			5.73333	10.8	17.9			5.73333	-11.8	11.8			5.73333	11.8	34.2
			5.75	62.2	-25.2			5.75	44.9	2.6			5.75	22.6	8.6			5.75	10.8	11.9			5.75	10.8	10.6			5.75	10.8	18.1			5.75	-11.8	11.8			5.75	11.8	34.4
			5.76667	61.9	-25.2			5.76667	44.7	2.5			5.76667	22	8.6			5.76667	10.8	11.9			5.76667	10.8	10.6			5.76667	10.8	18.3			5.76667	-11.8	11.8			5.76667	11.8	34.5
			5.78333	61.6	-25.3			5.78333	44.5	2.4			5.78333	21.6	8.6			5.78333	10.8	11.9			5.78333	10.8	10.6			5.78333	10.8	18.7			5.78333	-11.8	11.8			5.78333	11.8	34.5
			5.8	61.3	-25.3			5.8	44.3	2.4			5.8	21.1	8.6			5.8	10.8	11.9			5.8	10.8	10.5			5.8	10.8	18.9			5.8	-11.8	11.8			5.8	11.8	34.7
			5.81667	61.1	-25.3			5.81667	44.2	2.3			5.81667	20.9	8.5			5.81667	10.8	11.9			5.81667	10.8	10.5			5.81667	10.8	19			5.81667	-11.7	11.8			5.81667	11.8	34.9
			5.83333	60.8	-25.3			5.83333	44.1	2.3			5.83333	20.4	8.5			5.83333	10.8	11.9			5.83333	10.7	10.5			5.83333	10.8	19.3			5.83333	-11.7	11.8			5.83333	11.8	35
			5.85	60.4	-25.4			5.85	44	2.2			5.85	20	8.5			5.85	10.8	11.9			5.85	10.8	10.5			5.85	10.8	19.6			5.85	-11.6	11.7			5.85	11.9	35.1
			5.86667	60.1	-25.4			5.86667	43.8	2.2			5.86667	19.5	8.5			5.86667	10.7	11.9			5.86667	10.7	10.5			5.86667	10.8	19.9			5.86667	-11.6	11.8			5.86667	11.8	35.3
			5.88333	59.7	-25.4			5.88333	43.7	2.1			5.88333	19.1	8.5			5.88333	10.8	11.9			5.88333	10.7	10.5			5.88333	10.8	20.2			5.88333	-11.5	11.8			5.88333	11.8	35.3
			5.9	59.3	-25.5			5.9	43.6	2			5.9	18.7	8.5			5.9	10.7	11.9			5.9	10.7	10.5			5.9	10.8	20.4			5.9	-11.5	11.7			5.9	11.9	35.5
			5.91667	58.9	-25.5			5.91667	43.5	2			5.91667	18.3	8.4			5.91667	10.7	11.9			5.91667	10.7	10.4			5.91667	10.8	20.7			5.91667	-11.4	11.8			5.91667	11.8	35.7
			5.93333	58.7	-25.6			5.93333	43.4	1.9			5.93333	18.1	8.4			5.93333	10.7	11.9			5.93333	10.7	10.4			5.93333	10.8	21			5.93333	-11.3	11.7			5.93333	11.9	35.9
			5.95	58.3	-25.6			5.95	43.3	1.9			5.95	17.7	8.4			5.95	10.7	11.9			5.95	10.7	10.4			5.95	10.8	21.1			5.95	-11.2	11.7			5.95	11.9	36.1
			5.96667	57.9	-25.7			5.96667	43.4	1.8			5.96667	17.3	8.4			5.96667	10.7	11.9			5.96667	10.6	10.4			5.96667	10.8	21.4			5.96667	-11.1	11.7			5.96667	11.9	36.2
			5.98333	57.6	-25.7			5.98333	43.3	1.8			5.98333	17	8.4			5.98333	10.7	11.9			5.98333	10.7	10.4			5.98333	10.8	21.7			5.98333	-11	11.7			5.98333	11.9	36.4
			6	57.2	-25.8			6	43.2	1.7			6	16.6	8.4			6	10.7	11.9			6	10.7	10.4			6	10.8	21.9			6	-10.9	11.7			6	11.9	36.5
			6.01667	56.8	-25.8			6.01667	43.3	1.6			6.01667	16.3	8.4			6.01667	10.7	11.9			6.01667	10.6	10.3			6.01667	10.7	22.2			6.01667	-10.8	11.7			6.01667	11.9	36.8
			6.03333	56.4	-25.9			6.03333	43.3	1.6			6.03333	15.9	8.4			6.03333	10.7	11.9			6.03333	10.6	10.4			6.03333	10.8	22.5			6.03333	-10.7	11.7			6.03333	11.9	36.9
			6.05	56.1	-25.9			6.05	43.3	1.5			6.05	15.6	8.3			6.05	10.7	11.9			6.05	10.6	10.3			6.05	10.8	22.7			6.05	-10.6	11.6			6.05	11.9	37.2
			6.06667	55.7	-25.9			6.06667	43.3	1.5			6.06667	15.5	8.3			6.06667	10.7	11.9			6.06667	10.6	10.3			6.06667	10.7	22.8			6.06667	-10.5	11.7			6.06667	11.9	37.4
			6.08333	55.6	-26			6.08333	43.3	1.4			6.08333	15.1	8.3			6.08333	10.7	11.9			6.08333	10.6	10.3			6.08333	10.8	23.1			6.08333	-10.4	11.6			6.08333	11.9	37.6
			6.1	55.2	-26			6.1	43.4	1.4			6.1	14.9	8.3			6.1	10.7	11.9			6.1	10.5	10.3			6.1	10.7	23.3			6.1	-10.2	11.6			6.1	11.9	37.8
			6.11667	54.9	-26			6.11667	43.4	1.3			6.11667	14.6	8.3			6.11667	10.6	11.9			6.11667	10.5	10.2			6.11667	10.7	23.5			6.11667	-10.1	11.6			6.11667	11.9	38.1
			6.13333	54.7	-26			6.13333	43.5	1.2			6.13333	14.3	8.3			6.13333	10.7	11.9			6.13333	10.6	10.3			6.13333	10.7	23.8			6.13333	-9.9	11.6			6.13333	11.9	38.3
			6.15	54.4	-26			6.15	43.6	1.2			6.15	14	8.2			6.15	10.6	11.9			6.15	10.5	10.2			6.15	10.8	23.9			6.15	-9.7	11.6			6.15	11.9	38.4
			6.16667	54.2	-26			6.16667	43.6	1.1			6.16667	13.7	8.2			6.16667	10.6	11.9			6.16667	10.5	10.2			6.16667	10.7	24.2			6.16667	-9.7	11.6			6.16667	11.9	38.7
			6.18333	54	-25.9			6.18333	43.7	1.1			6.18333	13.6	8.2			6.18333	10.7	11.9			6.18333	10.5	10.2			6.18333	10.7	24.4			6.18333	-9.5	11.6			6.18333	11.9	38.9
			6.2	53.9	-25.9			6.2	43.7	1			6.2	13.4	8.2			6.2	10.6	11.9			6.2	10.5	10.2			6.2	10.7	24.5			6.2	-9.4	11.5			6.2	11.9	39.2
			6.21667	53.7	-25.8			6.21667	43.8	1			6.21667	13.1	8.2			6.21667	10.6	11.9			6.21667	10.5	10.2			6.21667	10.7	24.6			6.21667	-9.2	11.6			6.21667	11.9	39.5
			6.23333	53.6	-25.8			6.23333	43.9	0.9			6.23333	12.9	8.1			6.23333	10.6	11.9			6.23333	10.5	10.2			6.23333	10.7	24.9			6.23333	-9	11.6			6.23333	11.9	39.7
			6.25	53.4	-25.7			6.25	44	0.9			6.25	12.7	8.1			6.25	10.6	11.9			6.25	10.4	10.1			6.25	10.7	25			6.25	-8.9	11.5			6.25	11.9	40
			6.26667	53.4	-25.6			6.26667	44.1	0.8			6.26667	12.5	8.1			6.26667	10.6	11.9			6.26667	10.5	10.1			6.26667	10.7	25.2			6.26667	-8.7	11.5			6.26667	11.9	40.1
			6.28333	53.3	-25.6			6.28333	44.2	0.8			6.28333	12.2	8.1			6.28333	10.6	11.9			6.28333	10.5	10.1			6.28333	10.7	25.3			6.28333	-8.6	11.5			6.28333	11.9	40.4
			6.3	53.2	-25.5			6.3	44.2	0.7			6.3	12.2	8.1			6.3	10.6	11.9			6.3	10.4	10.1			6.3	10.7	25.5			6.3	-8.4	11.5			6.3	11.9	40.6
			6.31667	53.2	-25.4			6.31667	44.3	0.6			6.31667	12	8.1			6.31667	10.6	11.9			6.31667	10.4	10.1			6.31667	10.7	25.5			6.31667	-8.2	11.5			6.31667	11.9	40.9
			6.33333	53.2	-25.3			6.33333	44.3	0.6			6.33333	11.8	8.1			6.33333	10.6	12			6.33333	10.4	10.1			6.33333	10.7	25.7			6.33333	-8.1	11.5			6.33333	11.9	41.2
			6.35	53.2	-25.2			6.35	44.4	0.6			6.35	11.6	8			6.35	10.6	11.9			6.35	10.4	10			6.35	10.7	25.8			6.35	-7.9	11.5			6.35	11.9	41.4
			6.36667	53.2	-25.1			6.36667	44.5	0.5			6.36667	11.4	8			6.36667	10.6	11.9			6.36667	10.4	10.1			6.36667	10.7	26			6.36667	-7.7	11.5			6.36667	11.9	41.7
			6.38333	53.2	-25			6.38333	44.5	0.5			6.38333	11.2	8			6.38333	10.6	11.9			6.38333	10.4	10			6.38333	10.7	26.1			6.38333	-7.5	11.5			6.38333	11.9	41.9
			6.4	53.3	-24.9			6.4	44.6	0.5			6.4	11.1	8			6.4	10.6	12			6.4	10.4	10			6.4	10.7	26.2			6.4	-7.4	11.4			6.4	11.9	42.1
			6.41667	53.4	-24.8			6.41667	44.6	0.4			6.41667	10.9	8			6.41667	10.6	12			6.41667	10.4	10			6.41667	10.6	26.3			6.41667	-7.2	11.4			6.41667	11.9	42.4
			6.43333	53.4	-24.6			6.43333	44.6	0.4			6.43333	10.8	8			6.43333	10.6	11.9			6.43333	10.4	10			6.43333	10.6	26.4			6.43333	-7	11.4			6.43333	12	42.6
			6.45	53.6	-24.5			6.45	44.6	0.3			6.45	10.7	7.9			6.45	10.6	12			6.45	10.3	9.9			6.45	10.7	26.5			6.45	-6.8	11.4			6.45	11.9	42.9
			6.46667	53.8	-24.4			6.46667	44.6	0.3			6.46667	10.6	7.9			6.46667	10.5	12			6.46667	10.4	10			6.46667	10.7	26.6			6.46667	-6.6	11.4			6.46667	11.9	43.2
			6.48333	54	-24.3			6.48333	44.6	0.3			6.48333	10.4	8			6.48333	10.6	12			6.48333	10.3	10			6.48333	10.6	26.7			6.48333	-6.5	11.4			6.48333	12	43.4
			6.5	54.2	-24.2			6.5	44.5	0.2			6.5	10.3	7.9			6.5	10.6	12			6.5	10.3	9.9			6.5	10.7	26.8			6.5	-6.3	11.4			6.5	11.9	43.7
			6.51667	54.5	-24			6.51667	44.5	0.2			6.51667	10.2	7.9			6.51667	10.5	12			6.51667	10.3	9.9			6.51667	10.7	26.9			6.51667	-6.1	11.3			6.51667	11.9	43.8
			6.53333	54.8	-23.9			6.53333	44.5	0.2			6.53333	10.1	7.9			6.53333	10.6	12			6.53333	10.3	9.9			6.53333	10.6	27			6.53333	-6	11.4			6.53333	12	44.1
			6.55	55.1	-23.8			6.55	44.4	0.1			6.55	10	7.9			6.55	10.5	12			6.55	10.3	9.9			6.55	10.7	27.1			6.55	-5.8	11.4			6.55	12	44.3
			6.56667	55.3	-23.6			6.56667	44.3	0.1			6.56667	9.9	7.8			6.56667	10.5	12			6.56667	10.3	9.9			6.56667	10.7	27.2			6.56667	-5.6	11.3			6.56667	12	44.6
			6.58333	55.6	-23.5			6.58333	44.3	0.1			6.58333	9.8	7.8			6.58333	10.5	12			6.58333	10.3	9.8			6.58333	10.6	27.3			6.58333	-5.4	11.3			6.58333	12	44.8
			6.6	55.9	-23.4			6.6	44.2	0.1			6.6	9.7	7.8			6.6	10.5	12			6.6	10.3	9.8			6.6	10.7	27.5			6.6	-5.2	11.3			6.6	12	45
			6.61667	56.2	-23.3			6.61667	44.1	0			6.61667	9.6	7.8			6.61667	10.5	12			6.61667	10.3	9.8			6.61667	10.7	27.6			6.61667	-5	11.3			6.61667	12	45.2
			6.63333	56.4	-23.1			6.63333	44	0			6.63333	9.5	7.8			6.63333	10.5	12			6.63333	10.2	9.8			6.63333	10.6	27.7			6.63333	-4.8	11.3			6.63333	12	45.3
			6.65	56.7	-23			6.65	43.8	0			6.65	9.4	7.8			6.65	10.5	12.1			6.65	10.2	9.7			6.65	10.6	27.9			6.65	-4.7	11.3			6.65	12	45.5
			6.66667	56.9	-22.8			6.66667	43.7	0			6.66667	9.3	7.7			6.66667	10.6	12.1			6.66667	10.3	9.8			6.66667	10.7	28			6.66667	-4.6	11.3			6.66667	12	45.8
			6.68333	57	-22.7			6.68333	43.6	0			6.68333	9.3	7.7			6.68333	10.5	12			6.68333	10.2	9.8			6.68333	10.6	28.2			6.68333	-4.4	11.3			6.68333	12	46
			6.7	57.1	-22.6			6.7	43.5	0			6.7	9.2	7.7			6.7	10.5	12.1			6.7	10.3	9.7			6.7	10.6	28.3			6.7	-4.2	11.2			6.7	12	46.1
			6.71667	57.2	-22.5			6.71667	43.3	0			6.71667	9.1	7.6			6.71667	10.5	12.1			6.71667	10.2	9.8			6.71667	10.7	28.5			6.71667	-4	11.2			6.71667	12	46.4
			6.73333	57.2	-22.3			6.73333	43.1	0			6.73333	9.1	7.7			6.73333	10.5	12.1			6.73333	10.2	9.7			6.73333	10.6	28.7			6.73333	-3.8	11.2			6.73333	12	46.5
			6.75	57.2	-22.2			6.75	42.9	0			6.75	9	7.6			6.75	10.5	12.1			6.75	10.2	9.7			6.75	10.6	28.8			6.75	-3.6	11.2			6.75	12	46.6
			6.76667	57.2	-22.1			6.76667	42.7	-0.1			6.76667	8.9	7.6			6.76667	10.5	12.1			6.76667	10.2	9.6			6.76667	10.7	29.1			6.76667	-3.4	11.2			6.76667	12	46.8
			6.78333	57	-21.9			6.78333	42.5	-0.1			6.78333	8.9	7.6			6.78333	10.5	12.1			6.78333	10.2	9.7			6.78333	10.7	29.1			6.78333	-3.3	11.2			6.78333	12	47
			6.8	56.9	-21.8			6.8	42.3	-0.1			6.8	8.8	7.6			6.8	10.5	12.1			6.8	10.2	9.6			6.8	10.6	29.3			6.8	-3.2	11.2			6.8	12	47.1
			6.81667	56.8	-21.6			6.81667	42.2	-0.1			6.81667	8.7	7.6			6.81667	10.4	12.1			6.81667	10.2	9.7			6.81667	10.7	29.5			6.81667	-3	11.1			6.81667	12	47.3
			6.83333	56.5	-21.6			6.83333	42	-0.1			6.83333	8.7	7.6			6.83333	10.5	12.2			6.83333	10.2	9.6			6.83333	10.7	29.6			6.83333	-2.8	11.2			6.83333	12	47.4
			6.85	56.1	-21.4			6.85	41.7	-0.1			6.85	8.6	7.5			6.85	10.5	12.2			6.85	10.2	9.6			6.85	10.6	29.8			6.85	-2.6	11.2			6.85	12	47.5
			6.86667	55.7	-21.3			6.86667	41.5	-0.1			6.86667	8.6	7.5			6.86667	10.4	12.2			6.86667	10.2	9.6			6.86667	10.7	30			6.86667	-2.5	11.1			6.86667	12	47.6
			6.88333	55.2	-21.2			6.88333	41.2	-0.1			6.88333	8.5	7.5			6.88333	10.5	12.1			6.88333	10.1	9.5			6.88333	10.7	30.1			6.88333	-2.3	11.1			6.88333	12.1	47.7
			6.9	54.7	-21			6.9	40.9	-0.1			6.9	8.4	7.5			6.9	10.5	12.2			6.9	10.2	9.6			6.9	10.6	30.2			6.9	-2.2	11.1			6.9	12	47.8
			6.91667	54.1	-20.9			6.91667	40.8	-0.1			6.91667	8.4	7.4			6.91667	10.4	12.2			6.91667	10.1	9.6			6.91667	10.6	30.3			6.91667	-2	11.1			6.91667	12	47.9
			6.93333	53.8	-20.8			6.93333	40.6	-0.1			6.93333	8.4	7.4			6.93333	10.4	12.2			6.93333	10.1	9.5			6.93333	10.7	30.4			6.93333	-1.9	11.1			6.93333	12.1	48
			6.95	53.1	-20.7			6.95	40.3	-0.1			6.95	8.3	7.4			6.95	10.5	12.2			6.95	10.2	9.5			6.95	10.6	30.5			6.95	-1.7	11.1			6.95	12	48.1
			6.96667	52.3	-20.6			6.96667	40	-0.1			6.96667	8.3	7.4			6.96667	10.4	12.2			6.96667	10.1	9.5			6.96667	10.6	30.6			6.96667	-1.5	11			6.96667	12	48.2
			6.98333	51.5	-20.5			6.98333	39.8	0			6.98333	8.3	7.3			6.98333	10.5	12.2			6.98333	10.1	9.5			6.98333	10.7	30.6			6.98333	-1.4	11.1			6.98333	12.1	48.3
			7	50.7	-20.4			7	39.5	0			7	8.2	7.3			7	10.4	12.2			7	10.1	9.5			7	10.6	30.7			7	-1.2	11.1			7	12.1	48.3
			7.01667	49.8	-20.2			7.01667	39.2	0			7.01667	8.2	7.3			7.01667	10.4	12.2			7.01667	10.1	9.4			7.01667	10.6	30.8			7.01667	-1.1	11			7.01667	12.1	48.4
			7.03333	48.9	-20.1			7.03333	38.9	0			7.03333	8.2	7.3			7.03333	10.5	12.3			7.03333	10.1	9.4			7.03333	10.7	30.8			7.03333	-1	11			7.03333	12.1	48.5
			7.05	47.9	-20			7.05	38.8	0			7.05	8.1	7.2			7.05	10.4	12.3			7.05	10.1	9.4			7.05	10.7	30.8			7.05	-0.8	11			7.05	12.1	48.5
			7.06667	47.5	-19.9			7.06667	38.5	0			7.06667	8.1	7.3			7.06667	10.4	12.3			7.06667	10.1	9.4			7.06667	10.6	30.8			7.06667	-0.6	10.9			7.06667	12.1	48.6
			7.08333	46.5	-19.8			7.08333	38.2	0			7.08333	8.1	7.2			7.08333	10.4	12.3			7.08333	10.1	9.4			7.08333	10.7	30.8			7.08333	-0.5	11			7.08333	12.1	48.6
			7.1	45.5	-19.7			7.1	38	0			7.1	8	7.2			7.1	10.4	12.3			7.1	10.1	9.4			7.1	10.7	30.8			7.1	-0.4	11			7.1	12.1	48.6
			7.11667	44.4	-19.6			7.11667	37.7	0			7.11667	8	7.2			7.11667	10.4	12.3			7.11667	10.1	9.3			7.11667	10.7	30.8			7.11667	-0.2	10.9			7.11667	12.1	48.6
			7.13333	43.4	-19.5			7.13333	37.4	0			7.13333	8	7.2			7.13333	10.4	12.3			7.13333	10.1	9.3			7.13333	10.7	30.8			7.13333	-0.1	10.9			7.13333	12.1	48.6
			7.15	42.4	-19.4			7.15	37.2	0.1			7.15	7.9	7.1			7.15	10.4	12.3			7.15	10.1	9.4			7.15	10.7	30.7			7.15	0	10.9			7.15	12.1	48.6
			7.16667	41.3	-19.3			7.16667	37	0.1			7.16667	7.9	7.1			7.16667	10.4	12.4			7.16667	10.1	9.3			7.16667	10.6	30.7			7.16667	0.1	10.9			7.16667	12.1	48.6
			7.18333	40.8	-19.2			7.18333	36.8	0.1			7.18333	7.9	7.1			7.18333	10.4	12.4			7.18333	10.1	9.3			7.18333	10.7	30.7			7.18333	0.2	10.9			7.18333	12.1	48.6
			7.2	39.8	-19.2			7.2	36.5	0.1			7.2	7.9	7			7.2	10.4	12.4			7.2	10.1	9.3			7.2	10.7	30.6			7.2	0.4	10.9			7.2	12.1	48.5
			7.21667	38.7	-19.1			7.21667	36.3	0.2			7.21667	7.8	7			7.21667	10.4	12.4			7.21667	10.1	9.2			7.21667	10.7	30.6			7.21667	0.5	10.8			7.21667	12.1	48.6
			7.23333	37.7	-19			7.23333	36	0.2			7.23333	7.8	7			7.23333	10.4	12.4			7.23333	10.1	9.3			7.23333	10.7	30.5			7.23333	0.6	10.8			7.23333	12.2	48.5
			7.25	36.7	-18.9			7.25	35.8	0.2			7.25	7.8	6.9			7.25	10.4	12.4			7.25	10	9.2			7.25	10.7	30.4			7.25	0.8	10.8			7.25	12.1	48.4
			7.26667	35.7	-18.8			7.26667	35.5	0.2			7.26667	7.8	6.9			7.26667	10.4	12.4			7.26667	10.1	9.2			7.26667	10.7	30.4			7.26667	0.9	10.8			7.26667	12.1	48.4
			7.28333	34.7	-18.7			7.28333	35.4	0.3			7.28333	7.7	6.9			7.28333	10.4	12.5			7.28333	10.1	9.2			7.28333	10.7	30.3			7.28333	1	10.8			7.28333	12.1	48.4
			7.3	33.7	-18.6			7.3	35.2	0.3			7.3	7.7	6.8			7.3	10.4	12.5			7.3	10	9.2			7.3	10.7	30.2			7.3	1.1	10.8			7.3	12.1	48.3
			7.31667	33.2	-18.6			7.31667	34.9	0.3			7.31667	7.7	6.8			7.31667	10.4	12.5			7.31667	10.1	9.1			7.31667	10.7	30.1			7.31667	1.2	10.7			7.31667	12.1	48.2
			7.33333	32.3	-18.5			7.33333	34.7	0.4			7.33333	7.6	6.8			7.33333	10.4	12.5			7.33333	10	9.2			7.33333	10.7	30			7.33333	1.4	10.7			7.33333	12.2	48.1
			7.35	31.4	-18.5			7.35	34.5	0.4			7.35	7.6	6.7			7.35	10.4	12.5			7.35	10	9.2			7.35	10.7	29.9			7.35	1.5	10.7			7.35	12.1	48.1
			7.36667	30.5	-18.4			7.36667	34.2	0.5			7.36667	7.6	6.7			7.36667	10.4	12.5			7.36667	10.1	9.1			7.36667	10.7	29.8			7.36667	1.6	10.7			7.36667	12.1	48
			7.38333	29.7	-18.3			7.38333	34	0.5			7.38333	7.6	6.7			7.38333	10.4	12.5			7.38333	10	9.1			7.38333	10.7	29.7			7.38333	1.7	10.7			7.38333	12.2	47.9
			7.4	28.8	-18.3			7.4	33.9	0.6			7.4	7.6	6.6			7.4	10.4	12.5			7.4	10	9.1			7.4	10.7	29.7			7.4	1.8	10.7			7.4	12.2	47.8
			7.41667	28	-18.2			7.41667	33.7	0.6			7.41667	7.6	6.6			7.41667	10.3	12.6			7.41667	10.1	9.1			7.41667	10.7	29.6			7.41667	1.9	10.6			7.41667	12.1	47.7
			7.43333	27.7	-18.1			7.43333	33.5	0.6			7.43333	7.5	6.6			7.43333	10.4	12.6			7.43333	10	9.1			7.43333	10.7	29.5			7.43333	2.1	10.6			7.43333	12.2	47.6
			7.45	27	-18.1			7.45	33.3	0.7			7.45	7.5	6.5			7.45	10.3	12.6			7.45	10.1	9.1			7.45	10.7	29.4			7.45	2.2	10.7			7.45	12.1	47.5
			7.46667	26.3	-18.1			7.46667	33.1	0.7			7.46667	7.5	6.5			7.46667	10.3	12.6			7.46667	10.1	9			7.46667	10.7	29.3			7.46667	2.3	10.6			7.46667	12.1	47.4
			7.48333	25.8	-18			7.48333	32.9	0.8			7.48333	7.5	6.4			7.48333	10.4	12.6			7.48333	10	9			7.48333	10.7	29.2			7.48333	2.4	10.6			7.48333	12.2	47.3
			7.5	25.3	-18			7.5	32.6	0.8			7.5	7.4	6.4			7.5	10.3	12.6			7.5	10	9			7.5	10.7	29.1			7.5	2.5	10.6			7.5	12.1	47.2
			7.51667	24.9	-18			7.51667	32.6	0.9			7.51667	7.4	6.3			7.51667	10.3	12.6			7.51667	10	9			7.51667	10.7	29			7.51667	2.6	10.6			7.51667	12.1	47.1
			7.53333	24.6	-17.9			7.53333	32.4	0.9			7.53333	7.4	6.3			7.53333	10.4	12.7			7.53333	10	9			7.53333	10.7	28.9			7.53333	2.7	10.5			7.53333	12.1	46.9
			7.55	24.4	-17.9			7.55	32.2	1			7.55	7.4	6.3			7.55	10.3	12.7			7.55	10.1	9			7.55	10.7	28.8			7.55	2.8	10.6			7.55	12.1	46.8
			7.56667	24.4	-17.9			7.56667	32	1			7.56667	7.4	6.2			7.56667	10.3	12.7			7.56667	10	9			7.56667	10.7	28.7			7.56667	2.9	10.5			7.56667	12.1	46.6
			7.58333	24.4	-17.9			7.58333	31.8	1.1			7.58333	7.4	6.2			7.58333	10.4	12.7			7.58333	10	9			7.58333	10.7	28.6			7.58333	3	10.5			7.58333	12.1	46.5
			7.6	24.4	-17.9			7.6	31.7	1.1			7.6	7.4	6.2			7.6	10.3	12.7			7.6	10.1	8.9			7.6	10.7	28.6			7.6	3.1	10.5			7.6	12.1	46.4
			7.61667	24.6	-17.9			7.61667	31.4	1.2			7.61667	7.4	6.1			7.61667	10.3	12.8			7.61667	10	8.9			7.61667	10.7	28.5			7.61667	3.2	10.5			7.61667	12.1	46.3
			7.63333	24.9	-17.9			7.63333	31.3	1.3			7.63333	7.4	6			7.63333	10.3	12.7			7.63333	10	8.9			7.63333	10.7	28.3			7.63333	3.4	10.4			7.63333	12.1	46.2
			7.65	25.2	-17.9			7.65	31.2	1.3			7.65	7.3	6			7.65	10.3	12.7			7.65	10	8.9			7.65	10.7	28.3			7.65	3.4	10.5			7.65	12.1	46
			7.66667	25.6	-17.9			7.66667	31	1.3			7.66667	7.3	6			7.66667	10.3	12.8			7.66667	10	8.9			7.66667	10.7	28.3			7.66667	3.5	10.4			7.66667	12.1	45.8
			7.68333	25.8	-17.9			7.68333	30.8	1.4			7.68333	7.3	5.9			7.68333	10.3	12.8			7.68333	10	8.9			7.68333	10.7	28.1			7.68333	3.6	10.4			7.68333	12.1	45.7
			7.7	26.2	-17.9			7.7	30.7	1.5			7.7	7.3	5.9			7.7	10.3	12.8			7.7	10	8.8			7.7	10.7	28.1			7.7	3.7	10.4			7.7	12.1	45.5
			7.71667	26.6	-17.9			7.71667	30.5	1.5			7.71667	7.2	5.8			7.71667	10.3	12.8			7.71667	10	8.8			7.71667	10.7	28			7.71667	3.8	10.4			7.71667	12.1	45.4
			7.73333	27	-17.9			7.73333	30.4	1.6			7.73333	7.2	5.8			7.73333	10.3	12.9			7.73333	10	8.8			7.73333	10.7	27.9			7.73333	3.9	10.4			7.73333	12.1	45.3
			7.75	27.4	-17.9			7.75	30.3	1.6			7.75	7.2	5.7			7.75	10.3	12.9			7.75	10.1	8.8			7.75	10.7	27.8			7.75	4	10.4			7.75	12.2	45.1
			7.76667	27.7	-17.9			7.76667	30.1	1.7			7.76667	7.2	5.7			7.76667	10.3	12.8			7.76667	10	8.8			7.76667	10.7	27.7			7.76667	4	10.4			7.76667	12.2	44.9
			7.78333	27.9	-18			7.78333	30	1.7			7.78333	7.2	5.6			7.78333	10.3	12.9			7.78333	10	8.8			7.78333	10.7	27.7			7.78333	4.1	10.3			7.78333	12.2	44.8
			7.8	28.1	-18			7.8	29.8	1.8			7.8	7.2	5.6			7.8	10.2	12.9			7.8	10	8.8			7.8	10.7	27.6			7.8	4.2	10.4			7.8	12	44.6
			7.81667	28.3	-18			7.81667	29.6	1.9			7.81667	7.1	5.5			7.81667	10.3	12.9			7.81667	10	8.8			7.81667	10.7	27.5			7.81667	4.3	10.3			7.81667	12.1	44.4
			7.83333	28.4	-18			7.83333	29.5	1.9			7.83333	7.2	5.5			7.83333	10.3	12.9			7.83333	10	8.7			7.83333	10.7	27.4			7.83333	4.4	10.3			7.83333	12	44.3
			7.85	28.4	-18.1			7.85	29.4	2			7.85	7.1	5.4			7.85	10.2	13			7.85	10	8.7			7.85	10.7	27.4			7.85	4.5	10.3			7.85	11.9	44
			7.86667	28.4	-18.1			7.86667	29.2	2			7.86667	7.1	5.4			7.86667	10.3	13			7.86667	10	8.7			7.86667	10.7	27.3			7.86667	4.5	10.3			7.86667	12	44
			7.88333	28.3	-18.2			7.88333	29.1	2.1			7.88333	7.1	5.3			7.88333	10.3	13			7.88333	10	8.7			7.88333	10.7	27.2			7.88333	4.6	10.2			7.88333	12	43.8
			7.9	28.3	-18.2			7.9	29	2.1			7.9	7.1	5.3			7.9	10.2	13			7.9	10	8.7			7.9	10.7	27.1			7.9	4.7	10.3			7.9	12	43.6
			7.91667	28	-18.2			7.91667	28.9	2.2			7.91667	7.1	5.3			7.91667	10.2	13			7.91667	10	8.7			7.91667	10.7	27.1			7.91667	4.7	10.2			7.91667	12	43.5
			7.93333	27.8	-18.3			7.93333	28.7	2.2			7.93333	7.1	5.2			7.93333	10.2	13.1			7.93333	10	8.6			7.93333	10.7	27			7.93333	4.8	10.2			7.93333	12	43.3
			7.95	27.5	-18.3			7.95	28.6	2.3			7.95	7.1	5.2			7.95	10.2	13			7.95	10	8.6			7.95	10.7	26.9			7.95	4.9	10.2			7.95	11.9	43.1
			7.96667	27.2	-18.4			7.96667	28.5	2.3			7.96667	7	5.1			7.96667	10.2	13.1			7.96667	10	8.6			7.96667	10.7	26.9			7.96667	5	10.2			7.96667	11.9	43
			7.98333	26.8	-18.4			7.98333	28.3	2.4			7.98333	7	5.1			7.98333	10.2	13.1			7.98333	10	8.6			7.98333	10.7	26.8			7.98333	5.1	10.1			7.98333	11.9	42.9
			8	26.3	-18.5			8	28.2	2.5			8	7	5			8	10.2	13.1			8	10	8.6			8	10.7	26.7			8	5.1	10.2			8	11.8	42.7
			8.01667	25.9	-18.5			8.01667	28.1	2.5			8.01667	7	4.9			8.01667	10.2	13.1			8.01667	10	8.6			8.01667	10.7	26.7			8.01667	5.2	10.1			8.01667	11.8	42.5
			8.03333	25.6	-18.6			8.03333	28	2.6			8.03333	7	4.9			8.03333	10.2	13.2			8.03333	10	8.5			8.03333	10.7	26.6			8.03333	5.3	10.1			8.03333	11.7	42.3
			8.05	25.1	-18.6			8.05	27.9	2.6			8.05	7	4.8			8.05	10.2	13.2			8.05	10	8.6			8.05	10.7	26.5			8.05	5.3	10.1			8.05	11.6	42.1
			8.06667	24.6	-18.6			8.06667	27.8	2.7			8.06667	7	4.8			8.06667	10.2	13.2			8.06667	10	8.5			8.06667	10.7	26.4			8.06667	5.4	10.1			8.06667	11.6	42
			8.08333	24	-18.7			8.08333	27.6	2.8			8.08333	6.9	4.7			8.08333	10.2	13.2			8.08333	10	8.5			8.08333	10.7	26.3			8.08333	5.5	10.1			8.08333	11.4	41.9
			8.1	23.5	-18.7			8.1	27.5	2.8			8.1	6.9	4.7			8.1	10.1	13.2			8.1	10	8.5			8.1	10.7	26.2			8.1	5.5	10.1			8.1	11.3	41.6
			8.11667	23	-18.8			8.11667	27.4	2.9			8.11667	6.9	4.7			8.11667	10.2	13.3			8.11667	10	8.5			8.11667	10.7	26.2			8.11667	5.6	10			8.11667	11.2	41.5
			8.13333	22.4	-18.8			8.13333	27.3	2.9			8.13333	6.9	4.6			8.13333	10.2	13.3			8.13333	10	8.4			8.13333	10.7	26.1			8.13333	5.7	10			8.13333	11	41.4
			8.15	21.8	-18.9			8.15	27.2	3			8.15	6.9	4.5			8.15	10.1	13.3			8.15	10	8.5			8.15	10.7	26			8.15	5.7	10			8.15	10.9	41.2
			8.16667	21.6	-18.9			8.16667	27.1	3			8.16667	6.9	4.5			8.16667	10.2	13.3			8.16667	10	8.4			8.16667	10.7	25.9			8.16667	5.8	10			8.16667	10.7	41
			8.18333	21	-18.9			8.18333	27	3.1			8.18333	6.9	4.5			8.18333	10.2	13.3			8.18333	10	8.4			8.18333	10.7	25.8			8.18333	5.8	10			8.18333	10.5	40.8
			8.2	20.5	-18.9			8.2	26.9	3.1			8.2	6.9	4.4			8.2	10.1	13.3			8.2	10	8.4			8.2	10.7	25.7			8.2	5.9	10			8.2	10.3	40.6
			8.21667	20	-19			8.21667	26.8	3.2			8.21667	6.9	4.4			8.21667	10.2	13.3			8.21667	10	8.4			8.21667	10.7	25.6			8.21667	6	9.9			8.21667	10.1	40.5
			8.23333	19.5	-19			8.23333	26.6	3.2			8.23333	6.8	4.3			8.23333	10.1	13.4			8.23333	10	8.4			8.23333	10.7	25.5			8.23333	6	9.9			8.23333	9.8	40.4
			8.25	19	-19.1			8.25	26.6	3.3			8.25	6.8	4.2			8.25	10.1	13.4			8.25	10	8.4			8.25	10.7	25.4			8.25	6	9.9			8.25	9.5	40.2
			8.26667	18.6	-19.1			8.26667	26.5	3.3			8.26667	6.8	4.2			8.26667	10.1	13.4			8.26667	10	8.3			8.26667	10.7	25.4			8.26667	6.1	9.9			8.26667	9.4	40
			8.28333	18.1	-19.1			8.28333	26.4	3.4			8.28333	6.8	4.1			8.28333	10.1	13.4			8.28333	10	8.3			8.28333	10.7	25.2			8.28333	6.2	9.8			8.28333	9.1	39.9
			8.3	17.9	-19.1			8.3	26.3	3.4			8.3	6.8	4.1			8.3	10.1	13.5			8.3	10	8.3			8.3	10.7	25.1			8.3	6.2	9.9			8.3	8.7	39.7
			8.31667	17.5	-19.1			8.31667	26.2	3.5			8.31667	6.8	4			8.31667	10.1	13.5			8.31667	10	8.3			8.31667	10.7	25			8.31667	6.3	9.8			8.31667	8.4	39.5
			8.33333	17.1	-19.2			8.33333	26.1	3.6			8.33333	6.8	4			8.33333	10.1	13.5			8.33333	10	8.3			8.33333	10.7	24.9			8.33333	6.3	9.8			8.33333	8	39.5
			8.35	16.8	-19.2			8.35	26	3.6			8.35	6.8	3.9			8.35	10.1	13.5			8.35	10	8.3			8.35	10.7	24.8			8.35	6.4	9.8			8.35	7.7	39.3
			8.36667	16.5	-19.2			8.36667	25.9	3.6			8.36667	6.8	3.8			8.36667	10.1	13.6			8.36667	10	8.2			8.36667	10.7	24.7			8.36667	6.5	9.8			8.36667	7.4	39.1
			8.38333	16.2	-19.2			8.38333	25.8	3.7			8.38333	6.7	3.8			8.38333	10	13.6			8.38333	10	8.2			8.38333	10.7	24.6			8.38333	6.5	9.7			8.38333	7.2	39
			8.4	16	-19.2			8.4	25.7	3.7			8.4	6.7	3.8			8.4	10	13.6			8.4	10.1	8.3			8.4	10.7	24.5			8.4	6.5	9.8			8.4	6.8	38.8
			8.41667	15.9	-19.2			8.41667	25.6	3.8			8.41667	6.8	3.7			8.41667	10.1	13.6			8.41667	10	8.2			8.41667	10.7	24.4			8.41667	6.6	9.7			8.41667	6.5	38.7
			8.43333	15.7	-19.2			8.43333	25.5	3.8			8.43333	6.7	3.6			8.43333	10	13.6			8.43333	10	8.2			8.43333	10.7	24.2			8.43333	6.6	9.7			8.43333	6	38.6
			8.45	15.6	-19.2			8.45	25.5	3.9			8.45	6.7	3.6			8.45	10	13.7			8.45	10.1	8.2			8.45	10.7	24.1			8.45	6.7	9.7			8.45	5.8	38.5
			8.46667	15.5	-19.1			8.46667	25.3	3.9			8.46667	6.7	3.5			8.46667	10	13.6			8.46667	10	8.1			8.46667	10.7	24			8.46667	6.8	9.7			8.46667	5.4	38.4
			8.48333	15.5	-19.1			8.48333	25.3	3.9			8.48333	6.7	3.4			8.48333	10	13.7			8.48333	10	8.1			8.48333	10.7	23.9			8.48333	6.8	9.6			8.48333	5.1	38.3
			8.5	15.6	-19.1			8.5	25.2	4			8.5	6.7	3.4			8.5	10	13.7			8.5	10.1	8.1			8.5	10.7	23.7			8.5	6.8	9.7			8.5	5	38.2
			8.51667	15.7	-19			8.51667	25.1	4.1			8.51667	6.7	3.3			8.51667	10	13.7			8.51667	10	8.1			8.51667	10.7	23.7			8.51667	6.9	9.6			8.51667	4.7	38
			8.53333	15.8	-19			8.53333	25	4.1			8.53333	6.7	3.2			8.53333	10	13.7			8.53333	10.1	8.1			8.53333	10.7	23.6			8.53333	6.9	9.6			8.53333	4.3	38
			8.55	15.9	-19			8.55	24.9	4.1			8.55	6.6	3.2			8.55	9.9	13.7			8.55	10.1	8.1			8.55	10.7	23.4			8.55	7	9.6			8.55	4.1	37.8
			8.56667	16.2	-19			8.56667	24.9	4.2			8.56667	6.6	3.1			8.56667	10	13.8			8.56667	10	8			8.56667	10.7	23.3			8.56667	7	9.6			8.56667	3.8	37.7
			8.58333	16.5	-18.9			8.58333	24.8	4.2			8.58333	6.6	3			8.58333	9.9	13.8			8.58333	10.1	8.1			8.58333	10.6	23.2			8.58333	7.1	9.5			8.58333	3.6	37.7
			8.6	16.8	-18.9			8.6	24.7	4.2			8.6	6.6	3			8.6	9.9	13.8			8.6	10.1	8			8.6	10.7	23			8.6	7.1	9.6			8.6	3.3	37.6
			8.61667	17.2	-18.8			8.61667	24.6	4.3			8.61667	6.6	2.9			8.61667	10	13.8			8.61667	10	8			8.61667	10.7	23			8.61667	7.1	9.5			8.61667	3.1	37.5
			8.63333	17.5	-18.8			8.63333	24.6	4.3			8.63333	6.6	2.8			8.63333	9.9	13.9			8.63333	10.1	8			8.63333	10.7	22.9			8.63333	7.2	9.5			8.63333	2.9	37.5
			8.65	17.9	-18.7			8.65	24.5	4.3			8.65	6.6	2.8			8.65	9.9	13.9			8.65	10.1	8			8.65	10.6	22.7			8.65	7.3	9.5			8.65	2.8	37.4
			8.66667	18.2	-18.7			8.66667	24.4	4.4			8.66667	6.6	2.7			8.66667	9.9	13.9			8.66667	10.1	7.9			8.66667	10.7	22.6			8.66667	7.3	9.4			8.66667	2.5	37.4
			8.68333	18.6	-18.6			8.68333	24.3	4.4			8.68333	6.6	2.6			8.68333	9.9	13.9			8.68333	10.1	8			8.68333	10.6	22.5			8.68333	7.3	9.4			8.68333	2.4	37.3
			8.7	19	-18.6			8.7	24.2	4.5			8.7	6.5	2.5			8.7	9.9	14			8.7	10.1	7.9			8.7	10.6	22.3			8.7	7.4	9.4			8.7	2.5	37.3
			8.71667	19.4	-18.6			8.71667	24.2	4.5			8.71667	6.5	2.4			8.71667	9.9	14			8.71667	10.1	7.9			8.71667	10.7	22.2			8.71667	7.4	9.4			8.71667	2.2	37.2
			8.73333	19.7	-18.5			8.73333	24.1	4.5			8.73333	6.5	2.4			8.73333	9.9	14			8.73333	10.1	7.9			8.73333	10.6	22.1			8.73333	7.4	9.4			8.73333	2.1	37.2
			8.75	20	-18.5			8.75	24.1	4.6			8.75	6.5	2.3			8.75	9.9	14			8.75	10.1	7.9			8.75	10.6	22			8.75	7.5	9.4			8.75	2	37.2
			8.76667	20.3	-18.5			8.76667	23.9	4.6			8.76667	6.5	2.2			8.76667	9.9	14.1			8.76667	10.1	7.8			8.76667	10.6	21.9			8.76667	7.5	9.3			8.76667	1.6	37.2
			8.78333	20.5	-18.4			8.78333	23.9	4.6			8.78333	6.5	2.1			8.78333	9.9	14.1			8.78333	10.1	7.9			8.78333	10.7	21.8			8.78333	7.6	9.3			8.78333	1.8	37.2
			8.8	20.7	-18.4			8.8	23.8	4.7			8.8	6.5	2.1			8.8	9.9	14.1			8.8	10.1	7.8			8.8	10.6	21.6			8.8	7.6	9.3			8.8	1.7	37.1
			8.81667	20.9	-18.4			8.81667	23.7	4.7			8.81667	6.5	2			8.81667	9.9	14.1			8.81667	10.1	7.8			8.81667	10.6	21.5			8.81667	7.6	9.3			8.81667	1.8	37.1
			8.83333	21	-18.4			8.83333	23.7	4.7			8.83333	6.5	1.9			8.83333	9.8	14.2			8.83333	10.1	7.8			8.83333	10.6	21.4			8.83333	7.7	9.3			8.83333	1.5	37.1
			8.85	21	-18.4			8.85	23.7	4.7			8.85	6.5	1.8			8.85	9.8	14.2			8.85	10	7.7			8.85	10.6	21.2			8.85	7.7	9.3			8.85	1.4	37.1
			8.86667	21.1	-18.4			8.86667	23.6	4.8			8.86667	6.4	1.7			8.86667	9.8	14.2			8.86667	10.1	7.7			8.86667	10.6	21.1			8.86667	7.7	9.2			8.86667	1.4	37.1
			8.88333	21.1	-18.5			8.88333	23.6	4.8			8.88333	6.4	1.7			8.88333	9.8	14.2			8.88333	10.1	7.7			8.88333	10.7	21			8.88333	7.8	9.2			8.88333	1	37.2
			8.9	21	-18.5			8.9	23.6	4.8			8.9	6.4	1.6			8.9	9.8	14.3			8.9	10.1	7.7			8.9	10.6	20.9			8.9	7.8	9.2			8.9	1.4	37.2
			8.91667	20.9	-18.5			8.91667	23.6	4.9			8.91667	6.4	1.5			8.91667	9.8	14.3			8.91667	10.1	7.7			8.91667	10.6	20.7			8.91667	7.8	9.2			8.91667	1.2	37.2
			8.93333	20.8	-18.6			8.93333	23.7	4.9			8.93333	6.4	1.4			8.93333	9.8	14.3			8.93333	10.1	7.7			8.93333	10.6	20.6			8.93333	7.9	9.2			8.93333	1	37.2
			8.95	20.6	-18.6			8.95	23.7	4.9			8.95	6.4	1.3			8.95	9.8	14.3			8.95	10.1	7.6			8.95	10.6	20.5			8.95	7.9	9.2			8.95	1	37.2
			8.96667	20.4	-18.7			8.96667	23.9	4.9			8.96667	6.3	1.2			8.96667	9.8	14.3			8.96667	10.1	7.7			8.96667	10.6	20.3			8.96667	8	9.1			8.96667	0.9	37.3
			8.98333	20.2	-18.7			8.98333	24	5			8.98333	6.4	1.1			8.98333	9.7	14.3			8.98333	10.1	7.6			8.98333	10.6	20.2			8.98333	8	9.1			8.98333	0.8	37.3
			9	19.9	-18.8			9	24.2	5			9	6.4	1			9	9.7	14.3			9	10.1	7.6			9	10.6	20.1			9	8	9.1			9	0.8	37.4
			9.01667	19.8	-18.9			9.01667	24.6	5			9.01667	6.3	1			9.01667	9.7	14.4			9.01667	10.1	7.6			9.01667	10.6	20			9.01667	8	9			9.01667	0.4	37.4
			9.03333	19.5	-18.9			9.03333	25	5			9.03333	6.4	0.9			9.03333	9.7	14.4			9.03333	10.1	7.5			9.03333	10.6	19.9			9.03333	8.1	9.1			9.03333	0.3	37.4
			9.05	19.1	-19			9.05	25.6	5			9.05	6.3	0.8			9.05	9.7	14.4			9.05	10.1	7.5			9.05	10.6	19.7			9.05	8.1	9			9.05	0.4	37.5
			9.06667	18.8	-19.1			9.06667	26.2	5.1			9.06667	6.3	0.7			9.06667	9.6	14.4			9.06667	10.1	7.5			9.06667	10.6	19.6			9.06667	8.1	9			9.06667	0.3	37.5
			9.08333	18.5	-19.2			9.08333	26.9	5.1			9.08333	6.3	0.6			9.08333	9.6	14.5			9.08333	10.1	7.5			9.08333	10.6	19.5			9.08333	8.1	9			9.08333	0.2	37.5
			9.1	18.1	-19.3			9.1	27.4	5.1			9.1	6.3	0.5			9.1	9.6	14.5			9.1	10.1	7.5			9.1	10.6	19.4			9.1	8.2	9			9.1	0	37.6
			9.11667	17.8	-19.4			9.11667	28.2	5.1			9.11667	6.3	0.4			9.11667	9.6	14.5			9.11667	10.1	7.5			9.11667	10.6	19.3			9.11667	8.2	9			9.11667	0	37.6
			9.13333	17.4	-19.5			9.13333	29.1	5.1			9.13333	6.3	0.3			9.13333	9.5	14.5			9.13333	10.1	7.4			9.13333	10.6	19.2			9.13333	8.2	9			9.13333	0	37.7
			9.15	17.1	-19.6			9.15	30.2	5.2			9.15	6.3	0.3			9.15	9.5	14.5			9.15	10.1	7.5			9.15	10.6	19			9.15	8.3	8.9			9.15	-0.2	37.7
			9.16667	16.9	-19.7			9.16667	31.2	5.2			9.16667	6.3	0.2			9.16667	9.5	14.6			9.16667	10.1	7.4			9.16667	10.6	18.9			9.16667	8.3	8.9			9.16667	-0.3	37.7
			9.18333	16.6	-19.8			9.18333	32.2	5.2			9.18333	6.3	0.1			9.18333	9.4	14.6			9.18333	10.1	7.4			9.18333	10.5	18.8			9.18333	8.3	8.9			9.18333	-0.5	37.8
			9.2	16.2	-19.9			9.2	33.3	5.2			9.2	6.3	0			9.2	9.4	14.6			9.2	10.1	7.4			9.2	10.6	18.7			9.2	8.4	8.9			9.2	-0.6	37.8
			9.21667	15.9	-20.1			9.21667	33.8	5.2			9.21667	6.2	-0.1			9.21667	9.3	14.7			9.21667	10.1	7.3			9.21667	10.6	18.5			9.21667	8.4	8.9			9.21667	-0.7	37.8
			9.23333	15.6	-20.2			9.23333	34.9	5.3			9.23333	6.2	-0.2			9.23333	9.2	14.7			9.23333	10.1	7.3			9.23333	10.6	18.5			9.23333	8.4	8.9			9.23333	-0.7	37.8
			9.25	15.3	-20.3			9.25	35.9	5.3			9.25	6.2	-0.2			9.25	9.2	14.7			9.25	10.1	7.3			9.25	10.5	18.4			9.25	8.4	8.8			9.25	-0.8	37.9
			9.26667	15.2	-20.4			9.26667	36.9	5.3			9.26667	6.2	-0.3			9.26667	9.1	14.7			9.26667	10.1	7.3			9.26667	10.6	18.2			9.26667	8.4	8.8			9.26667	-1	37.9
			9.28333	14.9	-20.5			9.28333	37.8	5.3			9.28333	6.2	-0.4			9.28333	9	14.7			9.28333	10.1	7.3			9.28333	10.6	18.1			9.28333	8.5	8.8			9.28333	-1.1	37.9
			9.3	14.8	-20.6			9.3	38.7	5.3			9.3	6.2	-0.5			9.3	8.9	14.8			9.3	10.2	7.3			9.3	10.5	18			9.3	8.5	8.8			9.3	-1.2	37.9
			9.31667	14.6	-20.8			9.31667	39.6	5.3			9.31667	6.2	-0.6			9.31667	8.8	14.8			9.31667	10.2	7.2			9.31667	10.6	17.9			9.31667	8.5	8.8			9.31667	-1.3	37.9
			9.33333	14.4	-20.9			9.33333	40.1	5.3			9.33333	6.2	-0.7			9.33333	8.6	14.8			9.33333	10.1	7.2			9.33333	10.6	17.8			9.33333	8.6	8.8			9.33333	-2.3	38
			9.35	14.3	-21			9.35	40.9	5.4			9.35	6.2	-0.8			9.35	8.5	14.8			9.35	10.2	7.2			9.35	10.5	17.6			9.35	8.6	8.8			9.35	-1.4	38
			9.36667	14.2	-21.1			9.36667	41.7	5.4			9.36667	6.2	-0.8			9.36667	8.4	14.9			9.36667	10.1	7.2			9.36667	10.5	17.6			9.36667	8.6	8.7			9.36667	-1.4	38
			9.38333	14.2	-21.3			9.38333	42.5	5.4			9.38333	6.1	-0.9			9.38333	8.2	14.9			9.38333	10.1	7.2			9.38333	10.6	17.5			9.38333	8.6	8.7			9.38333	-1.5	38
			9.4	14.1	-21.3			9.4	43.2	5.4			9.4	6.2	-1			9.4	8.1	14.9			9.4	10.2	7.2			9.4	10.5	17.4			9.4	8.6	8.7			9.4	-1.6	38
			9.41667	14.2	-21.5			9.41667	43.9	5.4			9.41667	6.1	-1.1			9.41667	7.9	14.9			9.41667	10.1	7.1			9.41667	10.5	17.2			9.41667	8.7	8.7			9.41667	-1.8	38
			9.43333	14.2	-21.6			9.43333	44.2	5.4			9.43333	6.1	-1.1			9.43333	7.7	15			9.43333	10.1	7.1			9.43333	10.6	17.1			9.43333	8.7	8.7			9.43333	-1.8	38
			9.45	14.3	-21.7			9.45	44.9	5.4			9.45	6.1	-1.2			9.45	7.5	15			9.45	10.2	7.1			9.45	10.6	17			9.45	8.7	8.7			9.45	-1.8	38
			9.46667	14.4	-21.8			9.46667	45.5	5.5			9.46667	6.1	-1.3			9.46667	7.4	15			9.46667	10.1	7			9.46667	10.5	16.9			9.46667	8.7	8.6			9.46667	-1.9	38
			9.48333	14.6	-22			9.48333	46	5.5			9.48333	6.1	-1.4			9.48333	7.1	15			9.48333	10.2	7.1			9.48333	10.6	16.8			9.48333	8.8	8.6			9.48333	-2	38
			9.5	14.8	-22.1			9.5	46.5	5.4			9.5	6.1	-1.5			9.5	6.9	15.1			9.5	10.2	7			9.5	10.5	16.7			9.5	8.8	8.6			9.5	-2	38
			9.51667	15	-22.1			9.51667	47.1	5.5			9.51667	6.1	-1.5			9.51667	6.6	15.1			9.51667	10.1	7			9.51667	10.5	16.6			9.51667	8.8	8.6			9.51667	-2.1	37.9
			9.53333	15.2	-22.2			9.53333	47.5	5.5			9.53333	6.1	-1.6			9.53333	6.3	15.1			9.53333	10.2	7			9.53333	10.5	16.5			9.53333	8.8	8.6			9.53333	-2.2	38
			9.55	15.5	-22.4			9.55	47.7	5.5			9.55	6.1	-1.7			9.55	6.1	15.1			9.55	10.2	6.9			9.55	10.5	16.4			9.55	8.8	8.6			9.55	-2.2	38
			9.56667	15.8	-22.5			9.56667	48.2	5.5			9.56667	6.1	-1.8			9.56667	5.8	15.2			9.56667	10.1	6.9			9.56667	10.5	16.3			9.56667	8.9	8.5			9.56667	-2.3	37.9
			9.58333	16.2	-22.6			9.58333	48.6	5.5			9.58333	6	-1.9			9.58333	5.4	15.2			9.58333	10.2	6.9			9.58333	10.5	16.2			9.58333	8.9	8.5			9.58333	-2.3	37.9
			9.6	16.6	-22.7			9.6	48.9	5.5			9.6	6	-2			9.6	5.3	15.2			9.6	10.1	6.9			9.6	10.5	16.1			9.6	8.9	8.5			9.6	-2.4	37.9
			9.61667	16.9	-22.8			9.61667	49.3	5.5			9.61667	6	-2			9.61667	5	15.2			9.61667	10.2	6.9			9.61667	10.5	16			9.61667	8.9	8.5			9.61667	-2.4	37.8
			9.63333	17.3	-22.9			9.63333	49.6	5.5			9.63333	6	-2.1			9.63333	4.6	15.3			9.63333	10.2	6.9			9.63333	10.5	15.9			9.63333	8.9	8.5			9.63333	-2.5	37.9
			9.65	17.5	-23			9.65	49.9	5.6			9.65	6	-2.2			9.65	4.3	15.3			9.65	10.1	6.8			9.65	10.5	15.8			9.65	8.9	8.4			9.65	-2.5	37.8
			9.66667	17.9	-23.1			9.66667	50.1	5.5			9.66667	6	-2.2			9.66667	3.9	15.3			9.66667	10.2	6.8			9.66667	10.5	15.7			9.66667	9	8.4			9.66667	-2.6	37.8
			9.68333	18.2	-23.2			9.68333	50.2	5.6			9.68333	6	-2.3			9.68333	3.5	15.4			9.68333	10.2	6.8			9.68333	10.5	15.6			9.68333	9	8.4			9.68333	-2.6	37.8
			9.7	18.6	-23.3			9.7	50.5	5.6			9.7	6	-2.4			9.7	3.1	15.4			9.7	10.1	6.7			9.7	10.5	15.5			9.7	9	8.4			9.7	-2.7	37.7
			9.71667	18.9	-23.4			9.71667	50.6	5.6			9.71667	6	-2.5			9.71667	2.9	15.4			9.71667	10.2	6.8			9.71667	10.5	15.4			9.71667	9	8.4			9.71667	-2.7	37.7
			9.73333	19.2	-23.5			9.73333	50.8	5.6			9.73333	6	-2.5			9.73333	2.4	15.4			9.73333	10.2	6.7			9.73333	10.5	15.3			9.73333	9.1	8.4			9.73333	-2.7	37.7
			9.75	19.5	-23.6			9.75	51	5.6			9.75	5.9	-2.6			9.75	1.9	15.5			9.75	10.2	6.7			9.75	10.5	15.3			9.75	9.1	8.3			9.75	-3.1	37.6
			9.76667	19.7	-23.7			9.76667	51.1	5.6			9.76667	5.9	-2.7			9.76667	1.4	15.5			9.76667	10.2	6.7			9.76667	10.5	15.1			9.76667	9.1	8.3			9.76667	-2.8	37.6
			9.78333	19.9	-23.8			9.78333	51.2	5.6			9.78333	5.9	-2.7			9.78333	0.9	15.5			9.78333	10.2	6.6			9.78333	10.5	15			9.78333	9.1	8.3			9.78333	-2.9	37.5
			9.8	20.1	-23.9			9.8	51.2	5.6			9.8	5.9	-2.8			9.8	0.3	15.5			9.8	10.2	6.6			9.8	10.5	15			9.8	9.1	8.3			9.8	-3.1	37.5
			9.81667	20.3	-24			9.81667	51.3	5.6			9.81667	5.9	-2.9			9.81667	-0.2	15.6			9.81667	10.2	6.6			9.81667	10.5	14.8			9.81667	9.1	8.3			9.81667	-3	37.4
			9.83333	20.4	-24.2			9.83333	51.3	5.6			9.83333	5.9	-3			9.83333	-0.6	15.6			9.83333	10.2	6.6			9.83333	10.5	14.8			9.83333	9.1	8.3			9.83333	-2.9	37.4
			9.85	20.5	-24.3			9.85	51.2	5.6			9.85	5.9	-3			9.85	-1.3	15.6			9.85	10.2	6.5			9.85	10.5	14.7			9.85	9.2	8.2			9.85	-3.1	37.4
			9.86667	20.6	-24.4			9.86667	51.2	5.6			9.86667	5.9	-3.1			9.86667	-2	15.6			9.86667	10.2	6.6			9.86667	10.5	14.6			9.86667	9.2	8.2			9.86667	-3	37.3
			9.88333	20.6	-24.5			9.88333	51.1	5.7			9.88333	5.9	-3.1			9.88333	-2.9	15.7			9.88333	10.2	6.5			9.88333	10.5	14.5			9.88333	9.2	8.2			9.88333	-3	37.3
			9.9	20.6	-24.6			9.9	51	5.7			9.9	5.8	-3.2			9.9	-3.7	15.7			9.9	10.2	6.5			9.9	10.4	14.5			9.9	9.2	8.2			9.9	-3.1	37.2
			9.91667	20.6	-24.7			9.91667	50.9	5.7			9.91667	5.8	-3.3			9.91667	-4.7	15.7			9.91667	10.2	6.5			9.91667	10.5	14.3			9.91667	9.2	8.2			9.91667	-3.2	37.2
			9.93333	20.6	-24.9			9.93333	50.8	5.7			9.93333	5.8	-3.3			9.93333	-5.8	15.7			9.93333	10.2	6.4			9.93333	10.5	14.2			9.93333	9.2	8.2			9.93333	-3	37.1
			9.95	20.5	-25			9.95	50.6	5.7			9.95	5.8	-3.4			9.95	-6.3	15.8			9.95	10.2	6.4			9.95	10.4	14.2			9.95	9.2	8.1			9.95	-3.2	37.1
			9.96667	20.5	-25.1			9.96667	50.4	5.7			9.96667	5.8	-3.5			9.96667	-7.4	15.8			9.96667	10.2	6.4			9.96667	10.5	14.1			9.96667	9.2	8.1			9.96667	-3.2	37
			9.98333	20.4	-25.3			9.98333	50.1	5.7			9.98333	5.8	-3.5			9.98333	-8.5	15.8			9.98333	10.2	6.4			9.98333	10.5	14			9.98333	9.3	8.1			9.98333	-3.2	37
			10	20.3	-25.4			10	49.9	5.7			10	5.8	-3.6			10	-9.6	15.8			10	10.2	6.4			10	10.4	14			10	9.3	8.1			10	-3.2	36.9
			10.0167	20.2	-25.5			10.0167	49.5	5.7			10.0167	5.8	-3.6			10.0167	-10.8	15.9			10.0167	10.2	6.4			10.0167	10.4	13.9			10.0167	9.3	8.1			10.0167	-3.2	36.8
			10.0333	20.1	-25.6			10.0333	49.4	5.7			10.0333	5.8	-3.7			10.0333	-11.9	15.9			10.0333	10.2	6.3			10.0333	10.5	13.8			10.0333	9.3	8.1			10.0333	-3.2	36.8
			10.05	20	-25.7			10.05	49	5.7			10.05	5.8	-3.8			10.05	-13	15.9			10.05	10.2	6.3			10.05	10.4	13.7			10.05	9.3	8			10.05	-3.2	36.7
			10.0667	19.8	-25.8			10.0667	48.7	5.8			10.0667	5.7	-3.8			10.0667	-13.5	15.9			10.0667	10.2	6.2			10.0667	10.4	13.6			10.0667	9.3	8			10.0667	-3.2	36.6
			10.0833	19.7	-26			10.0833	48.3	5.8			10.0833	5.8	-3.9			10.0833	-14.6	16			10.0833	10.2	6.2			10.0833	10.5	13.5			10.0833	9.3	8			10.0833	-3.2	36.6
			10.1	19.5	-26.1			10.1	47.9	5.7			10.1	5.7	-3.9			10.1	-15.5	16			10.1	10.2	6.2			10.1	10.4	13.5			10.1	9.3	8			10.1	-3.2	36.5
			10.1167	19.4	-26.2			10.1167	47.5	5.7			10.1167	5.7	-4			10.1167	-16.3	16			10.1167	10.2	6.2			10.1167	10.4	13.4			10.1167	9.4	8			10.1167	-3.2	36.4
			10.1333	19.3	-26.2			10.1333	47.1	5.8			10.1333	5.7	-4			10.1333	-17.1	16			10.1333	10.2	6.2			10.1333	10.5	13.3			10.1333	9.4	7.9			10.1333	-3.2	36.3
			10.15	19.2	-26.4			10.15	46.6	5.8			10.15	5.7	-4.1			10.15	-17.7	16.1			10.15	10.2	6.2			10.15	10.4	13.2			10.15	9.4	7.9			10.15	-3.2	36.2
			10.1667	19.1	-26.4			10.1667	46.4	5.8			10.1667	5.7	-4.2			10.1667	-18.2	16.1			10.1667	10.2	6.1			10.1667	10.4	13.2			10.1667	9.4	7.9			10.1667	-3.1	36.2
			10.1833	19	-26.5			10.1833	46	5.8			10.1833	5.7	-4.2			10.1833	-18.5	16.1			10.1833	10.2	6.1			10.1833	10.4	13.1			10.1833	9.4	7.9			10.1833	-3.2	36.2
			10.2	18.9	-26.6			10.2	45.5	5.8			10.2	5.7	-4.3			10.2	-18.8	16.2			10.2	10.2	6.1			10.2	10.4	13			10.2	9.4	7.9			10.2	-3	36.1
			10.2167	18.7	-26.7			10.2167	45	5.8			10.2167	5.7	-4.3			10.2167	-19	16.2			10.2167	10.2	6.1			10.2167	10.4	13			10.2167	9.5	7.9			10.2167	-3	36.1
			10.2333	18.7	-26.8			10.2333	44.6	5.8			10.2333	5.7	-4.4			10.2333	-19.2	16.2			10.2333	10.2	6			10.2333	10.4	12.9			10.2333	9.4	7.9			10.2333	-3	36.1
			10.25	18.6	-26.8			10.25	44.1	5.8			10.25	5.6	-4.4			10.25	-19.2	16.2			10.25	10.2	6			10.25	10.4	12.8			10.25	9.5	7.8			10.25	-3	36
			10.2667	18.5	-26.9			10.2667	43.7	5.8			10.2667	5.6	-4.5			10.2667	-19.1	16.3			10.2667	10.2	6			10.2667	10.4	12.8			10.2667	9.5	7.8			10.2667	-2.9	36
			10.2833	18.6	-27			10.2833	43.4	5.8			10.2833	5.7	-4.6			10.2833	-18.9	16.3			10.2833	10.2	6			10.2833	10.4	12.7			10.2833	9.5	7.8			10.2833	-2.9	36
			10.3	18.5	-27			10.3	43	5.8			10.3	5.6	-4.6			10.3	-18.6	16.3			10.3	10.2	6			10.3	10.4	12.6			10.3	9.5	7.7			10.3	-2.8	36
			10.3167	18.5	-27			10.3167	42.6	5.8			10.3167	5.6	-4.7			10.3167	-18.3	16.3			10.3167	10.2	5.9			10.3167	10.4	12.5			10.3167	9.5	7.8			10.3167	-2.7	36
			10.3333	18.6	-27.1			10.3333	42.1	5.8			10.3333	5.6	-4.7			10.3333	-18.1	16.4			10.3333	10.2	5.9			10.3333	10.4	12.5			10.3333	9.5	7.7			10.3333	-2.7	36.1
			10.35	18.6	-27.1			10.35	41.7	5.8			10.35	5.6	-4.8			10.35	-17.7	16.4			10.35	10.2	5.9			10.35	10.4	12.4			10.35	9.5	7.7			10.35	-2.6	36.1
			10.3667	18.7	-27.2			10.3667	41.3	5.8			10.3667	5.6	-4.8			10.3667	-17.2	16.4			10.3667	10.2	5.8			10.3667	10.4	12.4			10.3667	9.5	7.7			10.3667	-2.5	36.1
			10.3833	18.7	-27.2			10.3833	40.9	5.8			10.3833	5.6	-4.9			10.3833	-16.7	16.5			10.3833	10.3	5.8			10.3833	10.4	12.3			10.3833	9.5	7.7			10.3833	-2.4	36.2
			10.4	18.8	-27.2			10.4	40.5	5.8			10.4	5.6	-4.9			10.4	-16.2	16.5			10.4	10.2	5.8			10.4	10.4	12.2			10.4	9.6	7.6			10.4	-2.3	36.2
			10.4167	19	-27.2			10.4167	40.3	5.8			10.4167	5.5	-5			10.4167	-15.7	16.5			10.4167	10.2	5.8			10.4167	10.4	12.2			10.4167	9.6	7.7			10.4167	-2.2	36.3
			10.4333	19.1	-27.3			10.4333	39.9	5.8			10.4333	5.5	-5			10.4333	-15.4	16.5			10.4333	10.3	5.8			10.4333	10.4	12.1			10.4333	9.6	7.6			10.4333	-2.1	36.3
			10.45	19.3	-27.3			10.45	39.5	5.8			10.45	5.6	-5.1			10.45	-14.9	16.6			10.45	10.2	5.8			10.45	10.4	12			10.45	9.6	7.6			10.45	-2	36.4
			10.4667	19.5	-27.3			10.4667	39.1	5.8			10.4667	5.5	-5.1			10.4667	-14.4	16.6			10.4667	10.2	5.7			10.4667	10.4	12			10.4667	9.6	7.6			10.4667	-1.9	36.4
			10.4833	19.6	-27.3			10.4833	38.8	5.8			10.4833	5.5	-5.1			10.4833	-13.8	16.6			10.4833	10.2	5.7			10.4833	10.4	11.9			10.4833	9.6	7.6			10.4833	-1.8	36.5
			10.5	19.9	-27.3			10.5	38.5	5.8			10.5	5.5	-5.2			10.5	-13.3	16.6			10.5	10.2	5.7			10.5	10.4	11.8			10.5	9.6	7.5			10.5	-1.6	36.6
			10.5167	20.1	-27.3			10.5167	38.3	5.8			10.5167	5.5	-5.3			10.5167	-12.8	16.7			10.5167	10.3	5.6			10.5167	10.4	11.8			10.5167	9.6	7.5			10.5167	-1.5	36.7
			10.5333	20.4	-27.4			10.5333	38	5.8			10.5333	5.5	-5.3			10.5333	-12.2	16.7			10.5333	10.3	5.6			10.5333	10.4	11.7			10.5333	9.7	7.5			10.5333	-1.3	36.7
			10.55	20.7	-27.4			10.55	37.6	5.8			10.55	5.5	-5.4			10.55	-11.7	16.7			10.55	10.2	5.6			10.55	10.3	11.6			10.55	9.6	7.5			10.55	-1.2	36.7
			10.5667	21	-27.4			10.5667	37.3	5.8			10.5667	5.5	-5.4			10.5667	-11.4	16.8			10.5667	10.2	5.6			10.5667	10.4	11.6			10.5667	9.6	7.5			10.5667	-1.1	36.8
			10.5833	21.3	-27.4			10.5833	37	5.8			10.5833	5.4	-5.4			10.5833	-10.9	16.8			10.5833	10.2	5.6			10.5833	10.4	11.6			10.5833	9.7	7.5			10.5833	-0.9	36.9
			10.6	21.5	-27.3			10.6	36.7	5.8			10.6	5.4	-5.5			10.6	-10.4	16.8			10.6	10.2	5.5			10.6	10.3	11.5			10.6	9.7	7.4			10.6	-0.8	36.9
			10.6167	21.7	-27.4			10.6167	36.5	5.8			10.6167	5.4	-5.6			10.6167	-9.9	16.8			10.6167	10.3	5.5			10.6167	10.3	11.4			10.6167	9.7	7.4			10.6167	-0.6	37
			10.6333	22	-27.4			10.6333	36.2	5.8			10.6333	5.4	-5.6			10.6333	-9.4	16.9			10.6333	10.2	5.5			10.6333	10.4	11.4			10.6333	9.7	7.4			10.6333	-0.5	37.1
			10.65	22.3	-27.4			10.65	35.9	5.8			10.65	5.4	-5.7			10.65	-8.9	16.9			10.65	10.2	5.4			10.65	10.3	11.3			10.65	9.7	7.4			10.65	-0.3	37.2
			10.6667	22.6	-27.4			10.6667	35.8	5.7			10.6667	5.4	-5.7			10.6667	-8.5	16.9			10.6667	10.3	5.4			10.6667	10.4	11.2			10.6667	9.7	7.4			10.6667	-0.1	37.2
			10.6833	22.8	-27.4			10.6833	35.6	5.8			10.6833	5.4	-5.7			10.6833	-8.2	17			10.6833	10.2	5.4			10.6833	10.4	11.2			10.6833	9.7	7.3			10.6833	0	37.2
			10.7	23.1	-27.4			10.7	35.3	5.7			10.7	5.4	-5.8			10.7	-7.8	17			10.7	10.2	5.4			10.7	10.3	11.2			10.7	9.7	7.3			10.7	0.2	37.3
			10.7167	23.3	-27.4			10.7167	35.1	5.7			10.7167	5.4	-5.8			10.7167	-7.4	17.1			10.7167	10.2	5.4			10.7167	10.3	11.1			10.7167	9.7	7.3			10.7167	0.4	37.4
			10.7333	23.5	-27.4			10.7333	34.8	5.7			10.7333	5.4	-5.9			10.7333	-6.9	17.1			10.7333	10.2	5.4			10.7333	10.4	11.1			10.7333	9.7	7.3			10.7333	0.5	37.4
			10.75	23.6	-27.4			10.75	34.6	5.7			10.75	5.4	-5.9			10.75	-6.5	17.1			10.75	10.2	5.3			10.75	10.3	11			10.75	9.7	7.3			10.75	0.7	37.5
			10.7667	23.8	-27.4			10.7667	34.5	5.7			10.7667	5.3	-6			10.7667	-6.1	17.2			10.7667	10.2	5.3			10.7667	10.3	10.9			10.7667	9.8	7.3			10.7667	0.9	37.6
			10.7833	24	-27.4			10.7833	34.3	5.7			10.7833	5.3	-6			10.7833	-5.7	17.3			10.7833	10.2	5.3			10.7833	10.3	10.9			10.7833	9.8	7.2			10.7833	1.1	37.6
			10.8	24.1	-27.4			10.8	34.1	5.7			10.8	5.3	-6.1			10.8	-5.3	17.3			10.8	10.2	5.3			10.8	10.3	10.9			10.8	9.8	7.2			10.8	1.3	37.6
			10.8167	24.2	-27.4			10.8167	33.9	5.7			10.8167	5.3	-6.1			10.8167	-5.1	17.1			10.8167	10.2	5.3			10.8167	10.3	10.8			10.8167	9.8	7.2			10.8167	1.5	37.7
			10.8333	24.3	-27.4			10.8333	33.7	5.7			10.8333	5.3	-6.1			10.8333	-4.7	17.2			10.8333	10.2	5.2			10.8333	10.3	10.7			10.8333	9.8	7.2			10.8333	1.7	37.7
			10.85	24.5	-27.4			10.85	33.5	5.7			10.85	5.3	-6.2			10.85	-4.4	17.2			10.85	10.3	5.2			10.85	10.3	10.7			10.85	9.8	7.2			10.85	1.8	37.8
			10.8667	24.5	-27.4			10.8667	33.3	5.7			10.8667	5.3	-6.3			10.8667	-4	17.3			10.8667	10.2	5.2			10.8667	10.3	10.6			10.8667	9.8	7.1			10.8667	1.9	37.9
			10.8833	24.5	-27.4			10.8833	33.2	5.7			10.8833	5.3	-6.3			10.8833	-3.7	16.6			10.8833	10.2	5.1			10.8833	10.3	10.6			10.8833	9.8	7.1			10.8833	2.2	37.9
			10.9	24.5	-27.4			10.9	33	5.7			10.9	5.3	-6.3			10.9	-3.3	17.8			10.9	10.3	5.1			10.9	10.3	10.6			10.9	9.8	7.1			10.9	2.3	38
			10.9167	24.5	-27.4			10.9167	32.9	5.8			10.9167	5.2	-6.4			10.9167	-3	17.9			10.9167	10.2	5.1			10.9167	10.3	10.5			10.9167	9.8	7.1			10.9167	2.6	38
			10.9333	24.5	-27.4			10.9333	32.7	5.8			10.9333	5.2	-6.4			10.9333	-2.9	17.7			10.9333	10.2	5			10.9333	10.3	10.4			10.9333	9.8	7			10.9333	2.7	38
			10.95	24.5	-27.4			10.95	32.5	5.8			10.95	5.2	-6.5			10.95	-2.5	17.3			10.95	10.3	5			10.95	10.3	10.4			10.95	9.9	7			10.95	2.9	38.1
			10.9667	24.4	-27.4			10.9667	32.4	5.8			10.9667	5.2	-6.5			10.9667	-2.2	17.4			10.9667	10.2	5.1			10.9667	10.3	10.4			10.9667	9.9	7			10.9667	3.1	38.1
			10.9833	24.4	-27.4			10.9833	32.2	5.9			10.9833	5.2	-6.6			10.9833	-2	17.5			10.9833	10.2	5			10.9833	10.3	10.3			10.9833	9.8	7			10.9833	3.2	38.2
			11	24.4	-27.4			11	32.1	5.9			11	5.2	-6.6			11	-1.7	17.5			11	10.3	5			11	10.3	10.3			11	9.9	7			11	3.4	38.2
			11.0167	24.3	-27.3			11.0167	32	5.9			11.0167	5.2	-6.6			11.0167	-1.4	17.5			11.0167	10.2	5			11.0167	10.3	10.2			11.0167	9.9	7			11.0167	3.6	38.2
			11.0333	24.2	-27.4			11.0333	31.8	5.9			11.0333	5.2	-6.7			11.0333	-1.1	17.6			11.0333	10.2	4.9			11.0333	10.3	10.2			11.0333	9.9	6.9			11.0333	3.8	38.3
			11.05	24.2	-27.3			11.05	31.7	6			11.05	5.1	-6.8			11.05	-0.8	17.6			11.05	10.3	4.9			11.05	10.3	10.2			11.05	9.9	6.9			11.05	4	38.3
			11.0667	24.1	-27.3			11.0667	31.6	6			11.0667	5.2	-6.8			11.0667	-0.7	17.6			11.0667	10.2	4.9			11.0667	10.3	10.1			11.0667	9.9	6.9			11.0667	4.2	38.3
			11.0833	24	-27.3			11.0833	31.4	6			11.0833	5.1	-6.8			11.0833	-0.5	17.7			11.0833	10.2	4.9			11.0833	10.3	10			11.0833	9.9	6.9			11.0833	4.3	38.3
			11.1	24	-27.3			11.1	31.3	6.1			11.1	5.1	-6.9			11.1	-0.2	17.7			11.1	10.2	4.9			11.1	10.3	10			11.1	9.9	6.9			11.1	4.5	38.4
			11.1167	24	-27.3			11.1167	31.2	6.1			11.1167	5.1	-6.9			11.1167	0	17.7			11.1167	10.2	4.8			11.1167	10.3	10			11.1167	9.9	6.8			11.1167	4.7	38.4
			11.1333	23.9	-27.2			11.1333	31.1	6.2			11.1333	5.1	-7			11.1333	0.2	17.7			11.1333	10.2	4.8			11.1333	10.3	9.9			11.1333	9.9	6.8			11.1333	4.8	38.4
			11.15	23.9	-27.2			11.15	30.9	6.2			11.15	5.1	-7			11.15	0.4	17.8			11.15	10.2	4.8			11.15	10.3	9.9			11.15	9.9	6.8			11.15	5	38.4
			11.1667	23.9	-27.2			11.1667	30.9	6.2			11.1667	5.1	-7.1			11.1667	0.5	17.8			11.1667	10.2	4.7			11.1667	10.3	9.9			11.1667	9.9	6.8			11.1667	5.2	38.4
			11.1833	24	-27.2			11.1833	30.7	6.3			11.1833	5.1	-7.1			11.1833	0.7	17.8			11.1833	10.2	4.7			11.1833	10.3	9.8			11.1833	10	6.7			11.1833	5.3	38.4
			11.2	24	-27.2			11.2	30.6	6.3			11.2	5.1	-7.1			11.2	0.9	17.9			11.2	10.2	4.7			11.2	10.3	9.7			11.2	9.9	6.8			11.2	5.5	38.5
			11.2167	24	-27.1			11.2167	30.5	6.4			11.2167	5	-7.2			11.2167	1.2	17.9			11.2167	10.2	4.7			11.2167	10.3	9.7			11.2167	9.9	6.7			11.2167	5.6	38.5
			11.2333	24.1	-27.1			11.2333	30.4	6.3			11.2333	5	-7.2			11.2333	1.3	18			11.2333	10.2	4.7			11.2333	10.2	9.7			11.2333	10	6.7			11.2333	5.7	38.5
			11.25	24.2	-27.1			11.25	30.3	6.4			11.25	5	-7.2			11.25	1.5	17.9			11.25	10.2	4.6			11.25	10.3	9.6			11.25	9.9	6.7			11.25	5.9	38.5
			11.2667	24.3	-27.1			11.2667	30.2	6.5			11.2667	5	-7.3			11.2667	1.8	18			11.2667	10.2	4.6			11.2667	10.3	9.6			11.2667	10	6.7			11.2667	6.1	38.5
			11.2833	24.4	-27			11.2833	30.1	6.4			11.2833	5	-7.3			11.2833	1.9	18.1			11.2833	10.2	4.6			11.2833	10.3	9.6			11.2833	9.9	6.6			11.2833	6.2	38.5
			11.3	24.6	-27			11.3	30	6.4			11.3	5	-7.3			11.3	2	18.1			11.3	10.2	4.6			11.3	10.2	9.5			11.3	10	6.6			11.3	6.4	38.5
			11.3167	24.8	-27			11.3167	29.9	6.7			11.3167	5	-7.4			11.3167	2.2	18.1			11.3167	10.2	4.5			11.3167	10.3	9.5			11.3167	10	6.6			11.3167	6.5	38.5
			11.3333	25	-26.9			11.3333	29.8	6.7			11.3333	5	-7.4			11.3333	2.4	18.1			11.3333	10.2	4.6			11.3333	10.3	9.5			11.3333	10	6.6			11.3333	6.6	38.5
			11.35	25	-26.9			11.35	29.7	6.7			11.35	5	-7.5			11.35	2.5	18.2			11.35	10.2	4.5			11.35	10.2	9.4			11.35	10	6.6			11.35	6.8	38.5
			11.3667	25.2	-26.9			11.3667	29.6	6.7			11.3667	4.9	-7.5			11.3667	2.7	18.2			11.3667	10.2	4.5			11.3667	10.2	9.4			11.3667	10	6.5			11.3667	6.9	38.5
			11.3833	25.5	-26.9			11.3833	29.6	6.7			11.3833	4.9	-7.6			11.3833	2.8	18.2			11.3833	10.2	4.5			11.3833	10.3	9.3			11.3833	10	6.5			11.3833	7	38.5
			11.4	25.7	-26.8			11.4	29.5	6.9			11.4	4.9	-7.6			11.4	3	18.3			11.4	10.2	4.4			11.4	10.2	9.3			11.4	10	6.5			11.4	7.2	38.5
			11.4167	25.9	-26.8			11.4167	29.4	6.9			11.4167	4.9	-7.6			11.4167	3.1	18.3			11.4167	10.2	4.4			11.4167	10.2	9.2			11.4167	10	6.5			11.4167	7.3	38.4
			11.4333	26.2	-26.8			11.4333	29.3	7			11.4333	4.9	-7.7			11.4333	3.2	18.3			11.4333	10.2	4.4			11.4333	10.3	9.2			11.4333	10	6.5			11.4333	7.5	38.4
			11.45	26.4	-26.7			11.45	29.2	7			11.45	4.9	-7.7			11.45	3.4	18.3			11.45	10.2	4.4			11.45	10.2	9.2			11.45	10	6.4			11.45	7.5	38.4
			11.4667	26.6	-26.7			11.4667	29.1	7			11.4667	4.9	-7.7			11.4667	3.5	18.4			11.4667	10.2	4.4			11.4667	10.2	9.1			11.4667	10	6.4			11.4667	7.6	38.4
			11.4833	26.7	-26.7			11.4833	29.1	7.2			11.4833	4.9	-7.8			11.4833	3.6	18.4			11.4833	10.2	4.3			11.4833	10.2	9.1			11.4833	10	6.4			11.4833	7.8	38.3
			11.5	26.9	-26.6			11.5	29	7.2			11.5	4.8	-7.8			11.5	3.8	18.4			11.5	10.2	4.3			11.5	10.2	9.1			11.5	10.1	6.4			11.5	7.9	38.3
			11.5167	27.1	-26.6			11.5167	28.9	7.2			11.5167	4.8	-7.9			11.5167	3.9	18.5			11.5167	10.2	4.3			11.5167	10.2	9			11.5167	10	6.3			11.5167	8	38.3
			11.5333	27.4	-26.6			11.5333	28.8	7.3			11.5333	4.8	-7.9			11.5333	4	18.5			11.5333	10.2	4.3			11.5333	10.2	9			11.5333	10.1	6.3			11.5333	8.2	38.2
			11.55	27.5	-26.5			11.55	28.7	7.3			11.55	4.8	-7.9			11.55	4.1	18.5			11.55	10.2	4.2			11.55	10.2	9			11.55	10.1	6.3			11.55	8.2	38.2
			11.5667	27.7	-26.4			11.5667	28.7	7.4			11.5667	4.8	-8			11.5667	4.2	18.5			11.5667	10.2	4.3			11.5667	10.2	8.9			11.5667	10	6.3			11.5667	8.3	38.2
			11.5833	27.9	-26.4			11.5833	28.6	7.4			11.5833	4.8	-8			11.5833	4.4	18.6			11.5833	10.2	4.2			11.5833	10.2	8.9			11.5833	10.1	6.3			11.5833	8.3	38.1
			11.6	28	-26.4			11.6	28.5	7.5			11.6	4.8	-8			11.6	4.4	18.6			11.6	10.2	4.2			11.6	10.2	8.9			11.6	10.1	6.3			11.6	8.6	38.1
			11.6167	28.2	-26.3			11.6167	28.5	7.5			11.6167	4.8	-8.1			11.6167	4.6	18.6			11.6167	10.2	4.1			11.6167	10.2	8.8			11.6167	10.1	6.2			11.6167	8.6	38
			11.6333	28.4	-26.3			11.6333	28.4	7.6			11.6333	4.8	-8.1			11.6333	4.7	18.7			11.6333	10.2	4.1			11.6333	10.2	8.8			11.6333	10.1	6.2			11.6333	8.8	37.9
			11.65	28.5	-26.3			11.65	28.4	7.7			11.65	4.7	-8.1			11.65	4.7	18.8			11.65	10.2	4.1			11.65	10.2	8.8			11.65	10.1	6.2			11.65	8.9	37.9
			11.6667	28.6	-26.2			11.6667	28.3	7.7			11.6667	4.7	-8.1			11.6667	4.8	18.7			11.6667	10.2	4.1			11.6667	10.2	8.7			11.6667	10.1	6.1			11.6667	9	37.8
			11.6833	28.8	-26.2			11.6833	28.2	7.8			11.6833	4.8	-8.2			11.6833	5	18.7			11.6833	10.2	4.1			11.6833	10.2	8.7			11.6833	10.1	6.1			11.6833	9.1	37.7
			11.7	28.9	-26.1			11.7	28.2	7.8			11.7	4.7	-8.2			11.7	5	18.8			11.7	10.2	4.1			11.7	10.2	8.7			11.7	10.1	6.1			11.7	9.1	37.7
			11.7167	28.9	-26.1			11.7167	28.1	7.9			11.7167	4.7	-8.2			11.7167	5.2	18.9			11.7167	10.2	4			11.7167	10.2	8.6			11.7167	10.1	6.1			11.7167	9.2	37.6
			11.7333	29.1	-26			11.7333	28	7.9			11.7333	4.7	-8.3			11.7333	5.2	18.9			11.7333	10.2	4			11.7333	10.2	8.6			11.7333	10.1	6			11.7333	9.3	37.5
			11.75	29.2	-25.9			11.75	28	8			11.75	4.6	-8.3			11.75	5.3	18.9			11.75	10.2	4			11.75	10.2	8.6			11.75	10.1	6.1			11.75	9.4	37.5
			11.7667	29.3	-25.9			11.7667	27.9	8			11.7667	4.7	-8.3			11.7667	5.4	19			11.7667	10.2	3.9			11.7667	10.2	8.5			11.7667	10.2	6			11.7667	9.5	37.4
			11.7833	29.4	-25.8			11.7833	27.8	8.1			11.7833	4.5	-8.4			11.7833	5.5	19			11.7833	10.2	4			11.7833	10.2	8.5			11.7833	10.1	6			11.7833	9.6	37.3
			11.8	29.5	-25.7			11.8	27.8	8.2			11.8	4.7	-8.4			11.8	5.5	19			11.8	10.2	3.9			11.8	10.2	8.5			11.8	10.1	6			11.8	9.7	37.3
			11.8167	29.6	-25.7			11.8167	27.7	8.2			11.8167	4.6	-8.4			11.8167	5.6	19			11.8167	10.2	3.9			11.8167	10.2	8.5			11.8167	10.2	5.9			11.8167	9.8	37.2
			11.8333	29.7	-25.6			11.8333	27.6	8.3			11.8333	4.7	-8.5			11.8333	5.7	19.1			11.8333	10.2	3.9			11.8333	10.2	8.4			11.8333	10.2	6			11.8333	9.8	37.1
			11.85	29.7	-25.5			11.85	27.6	8.3			11.85	4.7	-8.5			11.85	5.8	19.1			11.85	10.2	3.8			11.85	10.2	8.4			11.85	10.2	5.9			11.85	9.9	37
			11.8667	29.9	-25.5			11.8667	27.6	8.4			11.8667	4.6	-8.5			11.8667	5.9	19.1			11.8667	10.2	3.8			11.8667	10.2	8.4			11.8667	10.2	5.9			11.8667	10	36.9
			11.8833	30	-25.4			11.8833	27.5	8.5			11.8833	4.6	-8.6			11.8833	5.9	19.2			11.8833	10.2	3.8			11.8833	10.2	8.3			11.8833	10.2	5.9			11.8833	10.1	36.9
			11.9	30.1	-25.3			11.9	27.4	8.5			11.9	4.6	-8.6			11.9	6	19.2			11.9	10.2	3.8			11.9	10.2	8.3			11.9	10.2	5.8			11.9	10.1	36.8
			11.9167	30.3	-25.2			11.9167	27.4	8.6			11.9167	4.6	-8.6			11.9167	6.1	19.2			11.9167	10.2	3.8			11.9167	10.2	8.3			11.9167	10.2	5.8			11.9167	10.2	36.7
			11.9333	30.4	-25.1			11.9333	27.3	8.6			11.9333	4.6	-8.7			11.9333	6.2	19.2			11.9333	10.2	3.8			11.9333	10.2	8.3			11.9333	10.2	5.8			11.9333	10.2	36.6
			11.95	30.6	-25			11.95	27.3	8.7			11.95	4.5	-8.7			11.95	6.2	19.3			11.95	10.2	3.7			11.95	10.2	8.2			11.95	10.2	5.8			11.95	10.3	36.5
			11.9667	30.7	-24.9			11.9667	27.2	8.8			11.9667	4.5	-8.7			11.9667	6.3	19.3			11.9667	10.2	3.7			11.9667	10.2	8.2			11.9667	10.2	5.8			11.9667	10.4	36.4
			11.9833	30.9	-24.9			11.9833	27.2	8.8			11.9833	4.5	-8.8			11.9833	6.4	19.3			11.9833	10.2	3.7			11.9833	10.2	8.1			11.9833	10.2	5.8			11.9833	10.5	36.3
			12	31	-24.8			12	27.1	8.9			12	4.5	-8.8			12	6.4	19.4			12	10.2	3.6			12	10.2	8.1			12	10.2	5.7			12	10.5	36.3
			12.0167	31.2	-24.7			12.0167	27.1	8.9			12.0167	4.5	-8.8			12.0167	6.4	19.4			12.0167	10.2	3.7			12.0167	10.1	8.1			12.0167	10.2	5.7			12.0167	10.6	36.2
			12.0333	31.3	-24.6			12.0333	27	9			12.0333	4.5	-8.8			12.0333	6.5	19.4			12.0333	10.2	3.6			12.0333	10.2	8.1			12.0333	10.2	5.7			12.0333	10.7	36.1
			12.05	31.5	-24.5			12.05	27	9.1			12.05	4.5	-8.8			12.05	6.6	19.5			12.05	10.2	3.6			12.05	10.2	8			12.05	10.2	5.6			12.05	11	36
			12.0667	31.7	-24.4			12.0667	26.9	9.1			12.0667	4.5	-8.9			12.0667	6.6	19.5			12.0667	10.1	3.6			12.0667	10.1	8			12.0667	10.2	5.7			12.0667	10.4	35.9
			12.0833	31.8	-24.4			12.0833	26.9	9.2			12.0833	4.4	-8.9			12.0833	6.7	19.6			12.0833	10.2	3.5			12.0833	10.2	8			12.0833	10.2	5.6			12.0833	10.6	35.8
			12.1	32	-24.3			12.1	26.8	9.2			12.1	4.4	-8.9			12.1	6.7	19.6			12.1	10.2	3.5			12.1	10.2	8			12.1	10.3	5.5			12.1	10.5	35.7
			12.1167	32.1	-24.2			12.1167	26.8	9.3			12.1167	4.4	-9			12.1167	6.8	19.6			12.1167	10.1	3.5			12.1167	10.1	8			12.1167	10.3	5.6			12.1167	10.9	35.6
			12.1333	32.3	-24.1			12.1333	26.7	9.4			12.1333	4.4	-9			12.1333	6.8	19.7			12.1333	10.2	3.5			12.1333	10.1	7.9			12.1333	10.2	5.6			12.1333	10.9	35.6
			12.15	32.4	-24			12.15	26.7	9.4			12.15	4.4	-9			12.15	6.8	19.7			12.15	10.1	3.5			12.15	10.2	7.9			12.15	10.3	5.5			12.15	11	35.5
			12.1667	32.6	-23.9			12.1667	26.7	9.5			12.1667	4.4	-9			12.1667	6.9	19.7			12.1667	10.2	3.5			12.1667	10.1	7.9			12.1667	10.3	5.6			12.1667	11.1	35.4
			12.1833	32.7	-23.8			12.1833	26.6	9.5			12.1833	4.4	-9.1			12.1833	7	19.8			12.1833	10.2	3.4			12.1833	10.1	7.9			12.1833	10.3	5.5			12.1833	11.1	35.3
			12.2	32.8	-23.7			12.2	26.6	9.6			12.2	4.3	-9.1			12.2	7	19.8			12.2	10.1	3.4			12.2	10.2	7.8			12.2	10.3	5.5			12.2	11.1	35.2
			12.2167	32.9	-23.7			12.2167	26.5	9.7			12.2167	4.3	-9.1			12.2167	7.1	19.8			12.2167	10.2	3.4			12.2167	10.1	7.8			12.2167	10.3	5.5			12.2167	11.1	35.1
			12.2333	33	-23.6			12.2333	26.5	9.7			12.2333	4.3	-9.1			12.2333	7.1	19.8			12.2333	10.2	3.3			12.2333	10.1	7.8			12.2333	10.3	5.5			12.2333	11.2	35
			12.25	33.1	-23.5			12.25	26.4	9.8			12.25	4.3	-9.2			12.25	7.2	19.9			12.25	10.1	3.4			12.25	10.2	7.7			12.25	10.3	5.4			12.25	11.2	34.9
			12.2667	33.2	-23.4			12.2667	26.4	9.8			12.2667	4.3	-9.2			12.2667	7.2	19.9			12.2667	10.2	3.4			12.2667	10.2	7.7			12.2667	10.3	5.4			12.2667	11.2	34.8
			12.2833	33.3	-23.3			12.2833	26.4	9.9			12.2833	4.3	-9.2			12.2833	7.2	19.9			12.2833	10.2	3.3			12.2833	10.1	7.7			12.2833	10.3	5.4			12.2833	11.2	34.7
			12.3	33.3	-23.3			12.3	26.3	10			12.3	4.3	-9.2			12.3	7.3	20			12.3	10.2	3.3			12.3	10.1	7.7			12.3	10.3	5.4			12.3	11.2	34.6
			12.3167	33.4	-23.2			12.3167	26.2	10			12.3167	4.3	-9.3			12.3167	7.3	20.1			12.3167	10.2	3.3			12.3167	10.2	7.6			12.3167	10.3	5.4			12.3167	11.3	34.5
			12.3333	33.3	-23.2			12.3333	26.2	10.1			12.3333	4.3	-9.3			12.3333	7.3	20.1			12.3333	10.2	3.2			12.3333	10.1	7.6			12.3333	10.3	5.3			12.3333	11.3	34.4
			12.35	33.4	-23.1			12.35	26.2	10.1			12.35	4.2	-9.3			12.35	7.4	20.1			12.35	10.2	3.3			12.35	10.1	7.6			12.35	10.3	5.3			12.35	11.3	34.3
			12.3667	33.4	-23.1			12.3667	26.1	10.2			12.3667	4.3	-9.3			12.3667	7.4	20.2			12.3667	10.2	3.2			12.3667	10.2	7.5			12.3667	10.3	5.3			12.3667	11.3	34.3
			12.3833	33.3	-23			12.3833	26.1	10.3			12.3833	4.5	-9.3			12.3833	7.5	20.2			12.3833	10.2	3.2			12.3833	10.1	7.5			12.3833	10.3	5.2			12.3833	11.3	34.2
			12.4	33.3	-23			12.4	26.1	10.3			12.4	3.9	-9.4			12.4	7.5	20.2			12.4	10.2	3.2			12.4	10.1	7.5			12.4	10.3	5.2			12.4	11.3	34.1
			12.4167	33.2	-22.9			12.4167	26	10.4			12.4167	4.1	-9.4			12.4167	7.6	20.2			12.4167	10.2	3.1			12.4167	10.1	7.4			12.4167	10.3	5.2			12.4167	11.4	34
			12.4333	33.1	-22.9			12.4333	26	10.5			12.4333	4.3	-9.4			12.4333	7.6	20.2			12.4333	10.2	3.1			12.4333	10.1	7.5			12.4333	10.3	5.2			12.4333	11.4	33.9
			12.45	33.1	-22.9			12.45	26	10.5			12.45	4.2	-9.5			12.45	7.6	20.3			12.45	10.2	3.1			12.45	10.1	7.4			12.45	10.3	5.2			12.45	11.4	33.8
			12.4667	33	-22.8			12.4667	25.9	10.6			12.4667	4.1	-9.5			12.4667	7.7	20.3			12.4667	10.2	3.1			12.4667	10.1	7.4			12.4667	10.3	5.2			12.4667	11.3	33.7
			12.4833	32.9	-22.8			12.4833	25.9	10.6			12.4833	4.2	-9.5			12.4833	7.7	20.4			12.4833	10.2	3.1			12.4833	10.1	7.4			12.4833	10.3	5.1			12.4833	11.4	33.6
			12.5	32.8	-22.8			12.5	25.8	10.7			12.5	4.1	-9.5			12.5	7.7	20.5			12.5	10.2	3.1			12.5	10.1	7.4			12.5	10.3	5.1			12.5	11.4	33.5
			12.5167	32.6	-22.7			12.5167	25.8	10.8			12.5167	4.1	-9.5			12.5167	7.8	20.5			12.5167	10.2	3			12.5167	10.1	7.3			12.5167	10.3	5.1			12.5167	11.4	33.5
			12.5333	32.5	-22.7			12.5333	25.7	10.8			12.5333	4.1	-9.5			12.5333	7.7	20.5			12.5333	10.1	3			12.5333	10.1	7.3			12.5333	10.3	5			12.5333	11.4	33.5
			12.55	32.3	-22.7			12.55	25.7	10.9			12.55	4.1	-9.6			12.55	7.8	20.5			12.55	10.2	3			12.55	10.1	7.3			12.55	10.3	5.1			12.55	11.3	33.4
			12.5667	32.2	-22.7			12.5667	25.7	10.9			12.5667	4.1	-9.6			12.5667	7.8	20.6			12.5667	10.2	3			12.5667	10.1	7.3			12.5667	10.3	5			12.5667	11.4	33.3
			12.5833	32	-22.6			12.5833	25.7	11			12.5833	4.1	-9.6			12.5833	7.8	20.6			12.5833	10.1	3			12.5833	10.1	7.3			12.5833	10.3	5			12.5833	11.3	33.2
			12.6	31.8	-22.6			12.6	25.6	11			12.6	4.1	-9.7			12.6	7.9	20.6			12.6	10.2	2.9			12.6	10.1	7.2			12.6	10.3	5			12.6	11.3	33.2
			12.6167	31.7	-22.5			12.6167	25.6	11.1			12.6167	4	-9.7			12.6167	7.9	20.7			12.6167	10.2	2.9			12.6167	10.1	7.2			12.6167	10.3	5			12.6167	11.3	33.2
			12.6333	31.5	-22.5			12.6333	25.6	11.2			12.6333	4	-9.7			12.6333	7.9	20.8			12.6333	10.1	2.9			12.6333	10.1	7.2			12.6333	10.3	4.9			12.6333	11.3	33.1
			12.65	31.3	-22.5			12.65	25.5	11.3			12.65	4	-9.7			12.65	7.9	20.8			12.65	10.2	2.9			12.65	10.1	7.2			12.65	10.3	4.9			12.65	11.3	33
			12.6667	31.1	-22.4			12.6667	25.5	11.3			12.6667	4	-9.7			12.6667	8	20.8			12.6667	10.1	2.9			12.6667	10.1	7.1			12.6667	10.3	4.9			12.6667	11.3	33
			12.6833	31	-22.4			12.6833	25.5	11.3			12.6833	4	-9.7			12.6833	8	20.9			12.6833	10.1	2.9			12.6833	10.1	7.1			12.6833	10.3	4.8			12.6833	11.2	32.9
			12.7	30.8	-22.4			12.7	25.5	11.4			12.7	4	-9.8			12.7	8	20.7			12.7	10.2	2.8			12.7	10.1	7.1			12.7	10.3	4.9			12.7	11.2	32.8
			12.7167	30.7	-22.4			12.7167	25.4	11.5			12.7167	4	-9.8			12.7167	8	20.8			12.7167	10.1	2.8			12.7167	10.1	7.1			12.7167	10.3	4.8			12.7167	11.2	32.8
			12.7333	30.5	-22.3			12.7333	25.4	11.5			12.7333	3.9	-9.8			12.7333	8	20.9			12.7333	10.1	2.8			12.7333	10.1	7.1			12.7333	10.3	4.8			12.7333	11.2	32.7
			12.75	30.4	-22.3			12.75	25.4	11.6			12.75	3.9	-9.8			12.75	8.1	21			12.75	10.2	2.8			12.75	10.1	7			12.75	10.3	4.8			12.75	11.2	32.7
			12.7667	30.3	-22.3			12.7667	25.3	11.7			12.7667	3.9	-9.9			12.7667	8.1	21			12.7667	10.1	2.7			12.7667	10.1	7			12.7667	10.3	4.8			12.7667	11.1	32.7
			12.7833	30.2	-22.3			12.7833	25.3	11.7			12.7833	3.9	-9.9			12.7833	8.1	21			12.7833	10.1	2.8			12.7833	10.1	7			12.7833	10.3	4.7			12.7833	11.1	32.6
			12.8	30.2	-22.3			12.8	25.2	11.7			12.8	3.9	-9.9			12.8	8.2	21.1			12.8	10.2	2.7			12.8	10.1	7			12.8	10.3	4.7			12.8	11.1	32.6
			12.8167	30.1	-22.2			12.8167	25.2	11.8			12.8167	3.9	-9.9			12.8167	8.2	21.2			12.8167	10.1	2.7			12.8167	10.1	7			12.8167	10.3	4.7			12.8167	11.1	32.6
			12.8333	30.1	-22.2			12.8333	25.2	11.9			12.8333	3.9	-9.9			12.8333	8.2	21.2			12.8333	10.2	2.7			12.8333	10.1	6.9			12.8333	10.3	4.7			12.8333	11	32.5
			12.85	30.2	-22.2			12.85	25.2	11.9			12.85	3.9	-9.9			12.85	8.2	21.2			12.85	10.2	2.6			12.85	10.1	6.9			12.85	10.3	4.6			12.85	11	32.5
			12.8667	30.2	-22.2			12.8667	25.2	12			12.8667	3.9	-10			12.8667	8.2	21.2			12.8667	10.1	2.7			12.8667	10.1	6.9			12.8667	10.3	4.6			12.8667	11	32.5
			12.8833	30.3	-22.1			12.8833	25.1	12			12.8833	3.8	-10			12.8833	8.2	21.3			12.8833	10.1	2.7			12.8833	10.1	6.8			12.8833	10.3	4.6			12.8833	10.9	32.4
			12.9	30.4	-22.1			12.9	25.1	12.1			12.9	3.8	-10			12.9	8.3	21.3			12.9	10.2	2.6			12.9	10.1	6.9			12.9	10.3	4.6			12.9	11	32.4
			12.9167	30.6	-22.1			12.9167	25.1	12.2			12.9167	3.8	-10			12.9167	8.3	21.3			12.9167	10.1	2.6			12.9167	10.1	6.8			12.9167	10.3	4.5			12.9167	10.9	32.4
			12.9333	30.8	-22.1			12.9333	25.1	12.2			12.9333	3.8	-10.1			12.9333	8.3	21.4			12.9333	10.2	2.6			12.9333	10.1	6.8			12.9333	10.3	4.5			12.9333	10.9	32.3
			12.95	30.9	-22.1			12.95	25	12.3			12.95	3.8	-10.1			12.95	8.3	21.5			12.95	10.2	2.5			12.95	10.1	6.8			12.95	10.3	4.5			12.95	10.9	32.3
			12.9667	31.1	-22.1			12.9667	25	12.3			12.9667	3.7	-10.1			12.9667	8.3	21.5			12.9667	10.1	2.6			12.9667	10.1	6.8			12.9667	10.3	4.5			12.9667	10.8	32.3
			12.9833	31.4	-22			12.9833	25	12.4			12.9833	3.8	-10.1			12.9833	8.3	21.5			12.9833	10.1	2.5			12.9833	10.1	6.7			12.9833	10.3	4.4			12.9833	10.8	32.3
			13	31.7	-22			13	25	12.4			13	3.7	-10.1			13	8.4	21.6			13	10.2	2.5			13	10.1	6.7			13	10.3	4.5			13	10.8	32.3
			13.0167	31.9	-22			13.0167	24.9	12.5			13.0167	3.7	-10.2			13.0167	8.4	21.6			13.0167	10.1	2.5			13.0167	10.1	6.7			13.0167	10.3	4.4			13.0167	10.7	32.2
			13.0333	32.2	-21.9			13.0333	24.9	12.5			13.0333	3.7	-10.2			13.0333	8.4	21.6			13.0333	10.1	2.5			13.0333	10.1	6.7			13.0333	10.3	4.4			13.0333	10.7	32.2
			13.05	32.5	-21.9			13.05	24.9	12.6			13.05	3.7	-10.2			13.05	8.4	21.6			13.05	10.2	2.5			13.05	10.1	6.7			13.05	10.3	4.4			13.05	10.7	32.2
			13.0667	32.7	-21.9			13.0667	24.9	12.7			13.0667	3.7	-10.2			13.0667	8.4	21.7			13.0667	10.1	2.5			13.0667	10.1	6.7			13.0667	10.3	4.3			13.0667	10.7	32.2
			13.0833	33	-21.9			13.0833	24.8	12.7			13.0833	3.7	-10.2			13.0833	8.4	21.7			13.0833	10.2	2.4			13.0833	10.1	6.6			13.0833	10.3	4.3			13.0833	10.6	32.2
			13.1	33.3	-21.8			13.1	24.8	12.8			13.1	3.6	-10.2			13.1	8.4	21.8			13.1	10.2	2.4			13.1	10.1	6.6			13.1	10.3	4.3			13.1	10.6	32.2
			13.1167	33.6	-21.8			13.1167	24.8	12.8			13.1167	3.6	-10.3			13.1167	8.4	21.8			13.1167	10.1	2.4			13.1167	10.1	6.6			13.1167	10.3	4.3			13.1167	10.6	32.2
			13.1333	33.9	-21.7			13.1333	24.8	12.9			13.1333	3.6	-10.3			13.1333	8.4	21.9			13.1333	10.1	2.4			13.1333	10.1	6.5			13.1333	10.3	4.2			13.1333	10.6	32.2
			13.15	34.1	-21.7			13.15	24.8	12.9			13.15	3.6	-10.3			13.15	8.5	21.9			13.15	10.1	2.4			13.15	10.1	6.6			13.15	10.3	4.2			13.15	10.6	32.2
			13.1667	34.3	-21.7			13.1667	24.8	13			13.1667	3.6	-10.3			13.1667	8.5	21.9			13.1667	10.1	2.4			13.1667	10.1	6.6			13.1667	10.3	4.2			13.1667	10.5	32.2
			13.1833	34.5	-21.6			13.1833	24.8	13			13.1833	3.6	-10.3			13.1833	8.5	22			13.1833	10.1	2.3			13.1833	10.1	6.5			13.1833	10.3	4.2			13.1833	10.5	32.3
			13.2	34.7	-21.6			13.2	24.7	13.1			13.2	3.6	-10.3			13.2	8.5	22			13.2	10.1	2.3			13.2	10.1	6.5			13.2	10.3	4.2			13.2	10.5	32.3
			13.2167	34.8	-21.5			13.2167	24.7	13.1			13.2167	3.6	-10.3			13.2167	8.5	22.1			13.2167	10.1	2.3			13.2167	10.1	6.5			13.2167	10.3	4.1			13.2167	10.5	32.3
			13.2333	35	-21.5			13.2333	24.7	13.2			13.2333	3.6	-10.4			13.2333	8.5	22.1			13.2333	10.1	2.3			13.2333	10.1	6.4			13.2333	10.3	4.1			13.2333	10.5	32.4
			13.25	35.1	-21.5			13.25	24.7	13.3			13.25	3.5	-10.4			13.25	8.6	22.2			13.25	10.1	2.3			13.25	10.1	6.4			13.25	10.3	4.1			13.25	10.5	32.4
			13.2667	35.2	-21.4			13.2667	24.6	13.3			13.2667	3.5	-10.4			13.2667	8.5	22.2			13.2667	10.1	2.3			13.2667	10.1	6.4			13.2667	10.3	4.1			13.2667	10.5	32.4
			13.2833	35.2	-21.3			13.2833	24.7	13.3			13.2833	3.5	-10.4			13.2833	8.6	22.2			13.2833	10.1	2.2			13.2833	10.1	6.4			13.2833	10.3	4			13.2833	10.5	32.5
			13.3	35.2	-21.3			13.3	24.7	13.4			13.3	3.5	-10.4			13.3	8.6	22.3			13.3	10.1	2.2			13.3	10.1	6.4			13.3	10.3	4			13.3	10.5	32.6
			13.3167	35.2	-21.3			13.3167	24.6	13.5			13.3167	3.5	-10.5			13.3167	8.6	22.3			13.3167	10.1	2.2			13.3167	10.1	6.4			13.3167	10.3	4			13.3167	10.5	32.6
			13.3333	35.2	-21.2			13.3333	24.6	13.5			13.3333	3.5	-10.5			13.3333	8.6	22.3			13.3333	10.1	2.2			13.3333	10.1	6.4			13.3333	10.3	4			13.3333	10.5	32.7
			13.35	35.1	-21.2			13.35	24.6	13.5			13.35	3.4	-10.5			13.35	8.6	22.4			13.35	10.1	2.2			13.35	10.1	6.3			13.35	10.3	4			13.35	10.5	32.7
			13.3667	35.1	-21.1			13.3667	24.6	13.6			13.3667	3.4	-10.5			13.3667	8.6	22.4			13.3667	10.1	2.2			13.3667	10.1	6.3			13.3667	10.3	3.9			13.3667	10.5	32.8
			13.3833	35	-21.1			13.3833	24.6	13.7			13.3833	3.4	-10.5			13.3833	8.6	22.5			13.3833	10.1	2.1			13.3833	10.1	6.3			13.3833	10.3	3.9			13.3833	10.5	32.9
			13.4	34.8	-21			13.4	24.6	13.7			13.4	3.4	-10.5			13.4	8.6	22.5			13.4	10.1	2.1			13.4	10.1	6.3			13.4	10.3	3.9			13.4	10.5	33
			13.4167	34.7	-20.9			13.4167	24.6	13.7			13.4167	3.4	-10.6			13.4167	8.6	22.5			13.4167	10.1	2.1			13.4167	10.1	6.3			13.4167	10.3	3.9			13.4167	10.5	33.1
			13.4333	34.6	-20.9			13.4333	24.5	13.8			13.4333	3.4	-10.6			13.4333	8.7	22.6			13.4333	10.1	2.1			13.4333	10.1	6.3			13.4333	10.3	3.9			13.4333	10.5	33.1
			13.45	34.4	-20.9			13.45	24.5	13.9			13.45	3.4	-10.6			13.45	8.6	22.7			13.45	10.1	2.1			13.45	10.1	6.2			13.45	10.3	3.8			13.45	10.5	33.2
			13.4667	34.2	-20.8			13.4667	24.6	13.9			13.4667	3.4	-10.6			13.4667	8.6	22.7			13.4667	10.1	2.1			13.4667	10.1	6.2			13.4667	10.3	3.8			13.4667	10.5	33.2
			13.4833	34	-20.7			13.4833	24.5	13.9			13.4833	3.3	-10.6			13.4833	8.7	22.7			13.4833	10.1	2.1			13.4833	10.1	6.2			13.4833	10.3	3.8			13.4833	10.6	33.3
			13.5	33.8	-20.7			13.5	24.5	14			13.5	3.3	-10.6			13.5	8.7	22.7			13.5	10.1	2			13.5	10.1	6.2			13.5	10.3	3.8			13.5	10.6	33.4
			13.5167	33.6	-20.6			13.5167	24.5	14.1			13.5167	3.3	-10.6			13.5167	8.6	22.8			13.5167	10.1	2.1			13.5167	10.1	6.2			13.5167	10.3	3.7			13.5167	10.6	33.5
			13.5333	33.3	-20.6			13.5333	24.5	14.1			13.5333	3.3	-10.7			13.5333	8.7	22.8			13.5333	10.1	2			13.5333	10.1	6.2			13.5333	10.3	3.7			13.5333	10.6	33.5
			13.55	33.2	-20.5			13.55	24.5	14.1			13.55	3.3	-10.7			13.55	8.7	22.8			13.55	10.1	2			13.55	10.1	6.1			13.55	10.3	3.7			13.55	10.6	33.6
			13.5667	33	-20.4			13.5667	24.5	14.2			13.5667	3.2	-10.7			13.5667	8.7	22.9			13.5667	10.1	2			13.5667	10.1	6.1			13.5667	10.4	3.7			13.5667	10.6	33.7
			13.5833	32.8	-20.4			13.5833	24.5	14.3			13.5833	3.2	-10.7			13.5833	8.7	23			13.5833	10.1	1.9			13.5833	10.1	6.1			13.5833	10.3	3.7			13.5833	10.7	33.7
			13.6	32.6	-20.3			13.6	24.5	14.3			13.6	3.2	-10.7			13.6	8.7	23			13.6	10	2			13.6	10.1	6.1			13.6	10.3	3.7			13.6	10.7	33.7
			13.6167	32.4	-20.3			13.6167	24.5	14.3			13.6167	3.2	-10.7			13.6167	8.7	23			13.6167	10.1	2			13.6167	10.1	6.1			13.6167	10.4	3.6			13.6167	10.7	33.8
			13.6333	32.2	-20.2			13.6333	24.5	14.4			13.6333	3.2	-10.7			13.6333	8.7	23.1			13.6333	10.1	1.9			13.6333	10.1	6.1			13.6333	10.3	3.6			13.6333	10.7	33.8
			13.65	32.1	-20.1			13.65	24.5	14.4			13.65	3.2	-10.8			13.65	8.7	23.1			13.65	10.1	1.9			13.65	10.1	6			13.65	10.3	3.6			13.65	10.8	33.9
			13.6667	32	-20.1			13.6667	24.5	14.5			13.6667	3.2	-10.8			13.6667	8.7	23.2			13.6667	10.1	1.9			13.6667	10.1	6			13.6667	10.4	3.5			13.6667	10.8	34
			13.6833	31.9	-20			13.6833	24.5	14.5			13.6833	3.1	-10.8			13.6833	8.7	23.2			13.6833	10	1.9			13.6833	10.1	6			13.6833	10.3	3.6			13.6833	10.8	34
			13.7	31.8	-20			13.7	24.5	14.6			13.7	3.1	-10.8			13.7	8.7	23.3			13.7	10.1	1.9			13.7	10.1	6			13.7	10.4	3.5			13.7	10.8	34.1
			13.7167	31.8	-19.9			13.7167	24.5	14.6			13.7167	3.1	-10.8			13.7167	8.7	23.3			13.7167	10.1	1.8			13.7167	10.1	6			13.7167	10.4	3.5			13.7167	10.8	34.1
			13.7333	31.7	-19.8			13.7333	24.4	14.6			13.7333	3.1	-10.8			13.7333	8.7	23.3			13.7333	10	1.8			13.7333	10.1	6			13.7333	10.3	3.5			13.7333	10.9	34.1
			13.75	31.7	-19.8			13.75	24.5	14.7			13.75	3.1	-10.8			13.75	8.7	23.4			13.75	10.1	1.8			13.75	10.1	5.9			13.75	10.4	3.4			13.75	10.9	34.1
			13.7667	31.8	-19.7			13.7667	24.5	14.8			13.7667	3.1	-10.9			13.7667	8.7	23.4			13.7667	10.1	1.8			13.7667	10.1	5.9			13.7667	10.4	3.4			13.7667	10.9	34.1
			13.7833	31.9	-19.6			13.7833	24.4	14.8			13.7833	3.1	-10.9			13.7833	8.8	23.5			13.7833	10.1	1.8			13.7833	10.1	5.9			13.7833	10.4	3.4			13.7833	10.9	34.2
			13.8	32	-19.6			13.8	24.5	14.8			13.8	3	-10.9			13.8	8.7	23.5			13.8	10.1	1.8			13.8	10.1	5.9			13.8	10.4	3.4			13.8	11	34.2
			13.8167	32.1	-19.5			13.8167	24.5	14.9			13.8167	3	-10.9			13.8167	8.7	23.6			13.8167	10.1	1.8			13.8167	10.1	5.9			13.8167	10.4	3.3			13.8167	11	34.2
			13.8333	32.3	-19.4			13.8333	24.5	15			13.8333	3	-10.9			13.8333	8.8	23.6			13.8333	10	1.7			13.8333	10.1	5.9			13.8333	10.3	3.4			13.8333	11	34.2
			13.85	32.4	-19.3			13.85	24.4	15			13.85	3	-10.9			13.85	8.8	23.6			13.85	10.1	1.8			13.85	10.1	5.8			13.85	10.4	3.3			13.85	11.1	34.2
			13.8667	32.7	-19.3			13.8667	24.5	15			13.8667	3	-10.9			13.8667	8.8	23.6			13.8667	10.1	1.7			13.8667	10.1	5.8			13.8667	10.4	3.3			13.8667	11.1	34.2
			13.8833	32.9	-19.2			13.8833	24.5	15.1			13.8833	3	-10.9			13.8833	8.8	23.7			13.8833	10.1	1.7			13.8833	10.1	5.8			13.8833	10.4	3.3			13.8833	11.1	34.2
			13.9	33.2	-19.1			13.9	24.4	15.1			13.9	2.9	-11			13.9	8.8	23.8			13.9	10.1	1.7			13.9	10.1	5.8			13.9	10.4	3.2			13.9	11.1	34.3
			13.9167	33.3	-19.1			13.9167	24.5	15.2			13.9167	2.9	-11			13.9167	8.8	23.8			13.9167	10.1	1.7			13.9167	10.1	5.8			13.9167	10.4	3.2			13.9167	11.1	34.2
			13.9333	33.6	-19			13.9333	24.5	15.2			13.9333	2.9	-11			13.9333	8.8	23.8			13.9333	10.1	1.7			13.9333	10.1	5.8			13.9333	10.4	3.2			13.9333	11.2	34.2
			13.95	33.9	-18.9			13.95	24.5	15.3			13.95	2.9	-11			13.95	8.8	23.9			13.95	10.1	1.7			13.95	10.1	5.8			13.95	10.4	3.2			13.95	11.2	34.2
			13.9667	34.2	-18.9			13.9667	24.5	15.3			13.9667	2.9	-11			13.9667	8.8	24			13.9667	10.1	1.6			13.9667	10.1	5.7			13.9667	10.4	3.1			13.9667	11.2	34.2
			13.9833	34.5	-18.8			13.9833	24.5	15.4			13.9833	2.9	-11			13.9833	8.8	24			13.9833	10.1	1.6			13.9833	10.1	5.7			13.9833	10.4	3.2			13.9833	11.3	34.2
			14	34.8	-18.7			14	24.5	15.4			14	2.9	-11			14	8.8	24			14	10.1	1.6			14	10.1	5.7			14	10.4	3.1			14	11.3	34.1
			14.0167	35.1	-18.6			14.0167	24.5	15.4			14.0167	2.8	-11			14.0167	8.8	24.1			14.0167	10.1	1.6			14.0167	10.1	5.7			14.0167	10.4	3.1			14.0167	11.3	34.1
			14.0333	35.3	-18.5			14.0333	24.5	15.5			14.0333	2.8	-11			14.0333	8.8	24.1			14.0333	10	1.6			14.0333	10.1	5.7			14.0333	10.4	3.1			14.0333	11.3	34.1
			14.05	35.5	-18.5			14.05	24.5	15.5			14.05	2.8	-11.1			14.05	8.8	24.1			14.05	10.1	1.6			14.05	10.2	5.7			14.05	10.4	3			14.05	11.3	34
			14.0667	35.8	-18.4			14.0667	24.5	15.6			14.0667	2.8	-11.1			14.0667	8.8	24.2			14.0667	10.1	1.6			14.0667	10.1	5.7			14.0667	10.4	3			14.0667	11.3	34
			14.0833	36.1	-18.3			14.0833	24.5	15.6			14.0833	2.8	-11.1			14.0833	8.8	24.3			14.0833	10.1	1.6			14.0833	10.1	5.6			14.0833	10.4	3			14.0833	11.4	33.9
			14.1	36.3	-18.2			14.1	24.5	15.7			14.1	2.8	-11.1			14.1	8.8	24.3			14.1	10	1.6			14.1	10.1	5.6			14.1	10.4	3			14.1	11.4	33.9
			14.1167	36.6	-18.2			14.1167	24.5	15.7			14.1167	2.7	-11.1			14.1167	8.8	24.3			14.1167	10.1	1.5			14.1167	10.1	5.6			14.1167	10.4	3			14.1167	11.4	33.8
			14.1333	36.8	-18.1			14.1333	24.5	15.7			14.1333	2.7	-11.1			14.1333	8.8	24.4			14.1333	10	1.5			14.1333	10.1	5.6			14.1333	10.4	2.9			14.1333	11.4	33.8
			14.15	36.9	-18			14.15	24.5	15.8			14.15	2.7	-11.1			14.15	8.8	24.4			14.15	10.1	1.5			14.15	10.1	5.6			14.15	10.4	2.9			14.15	11.4	33.7
			14.1667	37.1	-18			14.1667	24.5	15.9			14.1667	2.7	-11.1			14.1667	8.8	24.5			14.1667	10.1	1.5			14.1667	10.1	5.6			14.1667	10.4	2.9			14.1667	11.4	33.6
			14.1833	37.2	-17.9			14.1833	24.5	15.9			14.1833	2.7	-11.1			14.1833	8.8	24.5			14.1833	10	1.5			14.1833	10.1	5.6			14.1833	10.4	2.9			14.1833	11.5	33.6
			14.2	37.4	-17.8			14.2	24.5	15.9			14.2	2.7	-11.1			14.2	8.8	24.6			14.2	10	1.5			14.2	10.2	5.5			14.2	10.4	2.9			14.2	11.5	33.5
			14.2167	37.5	-17.7			14.2167	24.6	16			14.2167	2.6	-11.1			14.2167	8.8	24.6			14.2167	10.1	1.5			14.2167	10.2	5.6			14.2167	10.4	2.9			14.2167	11.5	33.4
			14.2333	37.6	-17.6			14.2333	24.6	16			14.2333	2.6	-11.2			14.2333	8.8	24.7			14.2333	10	1.5			14.2333	10.1	5.5			14.2333	10.4	2.8			14.2333	11.5	33.3
			14.25	37.7	-17.6			14.25	24.5	16.1			14.25	2.6	-11.2			14.25	8.8	24.7			14.25	10	1.4			14.25	10.1	5.5			14.25	10.4	2.8			14.25	11.5	33.3
			14.2667	37.8	-17.5			14.2667	24.5	16.1			14.2667	2.6	-11.2			14.2667	8.8	24.8			14.2667	10.1	1.4			14.2667	10.2	5.5			14.2667	10.4	2.8			14.2667	11.5	33.2
			14.2833	37.8	-17.4			14.2833	24.6	16.1			14.2833	2.6	-11.2			14.2833	8.9	24.8			14.2833	10	1.4			14.2833	10.1	5.5			14.2833	10.4	2.8			14.2833	11.6	33.1
			14.3	37.8	-17.4			14.3	24.6	16.2			14.3	2.6	-11.2			14.3	8.8	24.8			14.3	10	1.4			14.3	10.2	5.5			14.3	10.4	2.7			14.3	11.6	33
			14.3167	37.9	-17.3			14.3167	24.6	16.2			14.3167	2.6	-11.2			14.3167	8.8	24.9			14.3167	10.1	1.4			14.3167	10.2	5.5			14.3167	10.4	2.7			14.3167	11.6	32.9
			14.3333	37.9	-17.2			14.3333	24.6	16.2			14.3333	2.5	-11.2			14.3333	8.8	24.9			14.3333	10	1.4			14.3333	10.1	5.5			14.3333	10.5	2.7			14.3333	11.6	32.9
			14.35	37.9	-17.1			14.35	24.6	16.3			14.35	2.5	-11.2			14.35	8.8	25			14.35	10	1.4			14.35	10.1	5.4			14.35	10.4	2.7			14.35	11.6	32.8
			14.3667	37.9	-17			14.3667	24.6	16.4			14.3667	2.5	-11.2			14.3667	8.8	25			14.3667	10.1	1.3			14.3667	10.2	5.4			14.3667	10.4	2.7			14.3667	11.6	32.6
			14.3833	37.9	-17			14.3833	24.6	16.4			14.3833	2.5	-11.2			14.3833	8.8	25.1			14.3833	10	1.3			14.3833	10.1	5.4			14.3833	10.5	2.6			14.3833	11.7	32.6
			14.4	37.9	-16.9			14.4	24.6	16.4			14.4	2.5	-11.2			14.4	8.8	25.2			14.4	10.1	1.3			14.4	10.1	5.4			14.4	10.4	2.6			14.4	11.7	32.5
			14.4167	37.8	-16.8			14.4167	24.7	16.5			14.4167	2.5	-11.2			14.4167	8.8	25.2			14.4167	10.1	1.3			14.4167	10.2	5.4			14.4167	10.4	2.6			14.4167	11.7	32.3
			14.4333	37.8	-16.8			14.4333	24.6	16.5			14.4333	2.4	-11.3			14.4333	8.9	25.2			14.4333	10	1.3			14.4333	10.1	5.4			14.4333	10.5	2.6			14.4333	11.7	32.3
			14.45	37.7	-16.7			14.45	24.7	16.5			14.45	2.4	-11.3			14.45	8.8	25.2			14.45	10	1.3			14.45	10.1	5.4			14.45	10.4	2.6			14.45	11.7	32.2
			14.4667	37.6	-16.6			14.4667	24.7	16.6			14.4667	2.4	-11.3			14.4667	8.8	25.3			14.4667	10.1	1.3			14.4667	10.2	5.3			14.4667	10.5	2.6			14.4667	11.7	32.1
			14.4833	37.6	-16.5			14.4833	24.7	16.6			14.4833	2.4	-11.3			14.4833	8.9	25.4			14.4833	10	1.3			14.4833	10.2	5.4			14.4833	10.5	2.5			14.4833	11.7	32
			14.5	37.5	-16.5			14.5	24.7	16.7			14.5	2.4	-11.3			14.5	8.8	25.4			14.5	10.1	1.2			14.5	10.1	5.3			14.5	10.4	2.5			14.5	11.7	31.9
			14.5167	37.5	-16.4			14.5167	24.7	16.7			14.5167	2.4	-11.3			14.5167	8.8	25.5			14.5167	10.1	1.3			14.5167	10.2	5.3			14.5167	10.4	2.5			14.5167	11.7	31.8
			14.5333	37.4	-16.3			14.5333	24.7	16.7			14.5333	2.3	-11.3			14.5333	8.8	25.5			14.5333	10	1.2			14.5333	10.2	5.3			14.5333	10.5	2.4			14.5333	11.8	31.8
			14.55	37.3	-16.3			14.55	24.7	16.8			14.55	2.3	-11.3			14.55	8.8	25.5			14.55	10.1	1.2			14.55	10.1	5.3			14.55	10.4	2.5			14.55	11.8	31.7
			14.5667	37.3	-16.2			14.5667	24.8	16.8			14.5667	2.3	-11.3			14.5667	8.8	25.6			14.5667	10.1	1.2			14.5667	10.2	5.3			14.5667	10.5	2.5			14.5667	11.8	31.6
			14.5833	37.2	-16.1			14.5833	24.8	16.8			14.5833	2.3	-11.3			14.5833	8.9	25.6			14.5833	10	1.2			14.5833	10.2	5.3			14.5833	10.5	2.4			14.5833	11.8	31.5
			14.6	37.1	-16.1			14.6	24.8	16.9			14.6	2.3	-11.3			14.6	8.8	25.7			14.6	10	1.2			14.6	10.2	5.3			14.6	10.4	2.4			14.6	11.8	31.4
			14.6167	37.1	-16			14.6167	24.8	17			14.6167	2.3	-11.3			14.6167	8.8	25.7			14.6167	10.1	1.2			14.6167	10.1	5.2			14.6167	10.5	2.4			14.6167	11.9	31.4
			14.6333	37	-15.9			14.6333	24.8	17			14.6333	2.2	-11.3			14.6333	8.9	25.8			14.6333	10	1.2			14.6333	10.2	5.2			14.6333	10.5	2.3			14.6333	11.9	31.3
			14.65	37	-15.9			14.65	24.8	17			14.65	2.2	-11.3			14.65	8.8	25.8			14.65	10.1	1.2			14.65	10.2	5.2			14.65	10.4	2.3			14.65	11.8	31.2
			14.6667	37	-15.8			14.6667	24.8	17.1			14.6667	2.2	-11.3			14.6667	8.8	25.9			14.6667	10.1	1.2			14.6667	10.2	5.2			14.6667	10.5	2.3			14.6667	11.9	31.1
			14.6833	37	-15.7			14.6833	24.9	17.1			14.6833	2.2	-11.3			14.6833	8.9	25.9			14.6833	10	1.1			14.6833	10.2	5.2			14.6833	10.5	2.3			14.6833	11.9	31.1
			14.7	37	-15.7			14.7	24.9	17.1			14.7	2.2	-11.3			14.7	8.8	25.9			14.7	10	1.1			14.7	10.2	5.2			14.7	10.5	2.3			14.7	11.9	31
			14.7167	37	-15.6			14.7167	24.9	17.2			14.7167	2.1	-11.3			14.7167	8.8	26			14.7167	10.1	1.1			14.7167	10.2	5.2			14.7167	10.5	2.3			14.7167	11.8	31
			14.7333	37	-15.6			14.7333	24.9	17.2			14.7333	2.1	-11.3			14.7333	8.8	26.1			14.7333	10	1.1			14.7333	10.2	5.2			14.7333	10.5	2.2			14.7333	12	30.9
			14.75	37	-15.5			14.75	25	17.3			14.75	2.1	-11.3			14.75	8.8	26.1			14.75	10	1.1			14.75	10.2	5.1			14.75	10.5	2.2			14.75	11.9	30.8
			14.7667	37.1	-15.5			14.7667	25	17.3			14.7667	2.1	-11.4			14.7667	8.8	26.2			14.7667	10.1	1.1			14.7667	10.2	5.2			14.7667	10.5	2.2			14.7667	11.9	30.8
			14.7833	37.1	-15.4			14.7833	25	17.3			14.7833	2.1	-11.4			14.7833	8.9	26.3			14.7833	10	1.1			14.7833	10.2	5.1			14.7833	10.5	2.2			14.7833	11.9	30.7
			14.8	37.1	-15.3			14.8	25	17.4			14.8	2	-11.4			14.8	8.9	26.3			14.8	10	1.1			14.8	10.2	5.1			14.8	10.5	2.2			14.8	11.9	30.6
			14.8167	37.2	-15.3			14.8167	25	17.4			14.8167	2	-11.4			14.8167	8.8	26.3			14.8167	10.1	1.1			14.8167	10.2	5.1			14.8167	10.5	2.2			14.8167	12	30.6
			14.8333	37.3	-15.2			14.8333	25	17.5			14.8333	2	-11.4			14.8333	8.8	26.3			14.8333	10	1			14.8333	10.2	5.1			14.8333	10.5	2.1			14.8333	11.9	30.6
			14.85	37.4	-15.2			14.85	25.1	17.5			14.85	2	-11.4			14.85	8.9	26.4			14.85	10	1			14.85	10.2	5.1			14.85	10.5	2.1			14.85	11.9	30.5
			14.8667	37.5	-15.1			14.8667	25.1	17.5			14.8667	2	-11.4			14.8667	8.8	26.5			14.8667	10.1	1			14.8667	10.2	5.1			14.8667	10.5	2.1			14.8667	12	30.5
			14.8833	37.5	-15.1			14.8833	25.1	17.6			14.8833	2	-11.4			14.8833	8.8	26.5			14.8833	10	1			14.8833	10.2	5.1			14.8833	10.5	2.1			14.8833	11.9	30.4
			14.9	37.7	-15			14.9	25.1	17.6			14.9	1.9	-11.4			14.9	8.9	26.6			14.9	10.1	1			14.9	10.2	5			14.9	10.5	2.1			14.9	11.9	30.4
			14.9167	37.8	-15			14.9167	25.1	17.6			14.9167	1.9	-11.4			14.9167	8.8	26.7			14.9167	10.1	1			14.9167	10.2	5			14.9167	10.5	2			14.9167	12	30.4
			14.9333	37.9	-14.9			14.9333	25.2	17.7			14.9333	1.9	-11.4			14.9333	8.8	26.7			14.9333	10	1			14.9333	10.2	5			14.9333	10.5	2			14.9333	11.9	30.3
			14.95	38	-14.9			14.95	25.2	17.7			14.95	1.9	-11.4			14.95	8.9	26.7			14.95	10	1			14.95	10.2	5			14.95	10.5	2			14.95	11.9	30.3
			14.9667	38.1	-14.8			14.9667	25.2	17.7			14.9667	1.9	-11.4			14.9667	8.8	26.7			14.9667	10.1	1			14.9667	10.2	5			14.9667	10.5	2			14.9667	12	30.3
			14.9833	38.3	-14.8			14.9833	25.2	17.8			14.9833	1.8	-11.4			14.9833	8.8	26.8			14.9833	10	0.9			14.9833	10.2	5			14.9833	10.5	1.9			14.9833	11.9	30.2
			15	38.3	-14.7			15	25.3	17.8			15	1.8	-11.4			15	8.9	26.9			15	10	1			15	10.2	5			15	10.5	2			15	11.9	30.2
			15.0167	38.4	-14.7			15.0167	25.3	17.9			15.0167	1.8	-11.4			15.0167	8.8	26.9			15.0167	10.1	0.9			15.0167	10.2	4.9			15.0167	10.5	1.9			15.0167	12	30.2
			15.0333	38.5	-14.7			15.0333	25.3	17.9			15.0333	1.8	-11.4			15.0333	8.8	27			15.0333	10	0.9			15.0333	10.2	5			15.0333	10.5	1.9			15.0333	11.9	30.1
			15.05	38.7	-14.6			15.05	25.3	18			15.05	1.8	-11.4			15.05	8.9	27			15.05	10	0.9			15.05	10.2	4.9			15.05	10.5	1.9			15.05	12	30.1
			15.0667	38.8	-14.6			15.0667	25.3	18			15.0667	1.8	-11.4			15.0667	8.9	27.1			15.0667	10.1	0.9			15.0667	10.2	4.9			15.0667	10.5	1.9			15.0667	12	30.1
			15.0833	38.9	-14.6			15.0833	25.4	18			15.0833	1.7	-11.4			15.0833	8.8	27.1			15.0833	10	0.9			15.0833	10.2	4.9			15.0833	10.5	1.8			15.0833	11.9	30.1
			15.1	39	-14.5			15.1	25.4	18.1			15.1	1.7	-11.4			15.1	8.9	27.2			15.1	10	0.9			15.1	10.2	4.9			15.1	10.5	1.8			15.1	12	30
			15.1167	39.1	-14.5			15.1167	25.4	18.1			15.1167	1.7	-11.3			15.1167	8.9	27.2			15.1167	10.1	0.9			15.1167	10.2	4.9			15.1167	10.5	1.8			15.1167	12	30
			15.1333	39.1	-14.5			15.1333	25.4	18.1			15.1333	1.7	-11.4			15.1333	8.8	27.3			15.1333	10	0.9			15.1333	10.2	4.9			15.1333	10.5	1.8			15.1333	12	30
			15.15	39.2	-14.5			15.15	25.4	18.2			15.15	1.7	-11.4			15.15	8.9	27.3			15.15	10	0.9			15.15	10.2	4.9			15.15	10.5	1.8			15.15	12	30
			15.1667	39.2	-14.4			15.1667	25.5	18.2			15.1667	1.7	-11.3			15.1667	8.8	27.3			15.1667	10	0.8			15.1667	10.2	4.9			15.1667	10.5	1.8			15.1667	12	30
			15.1833	39.3	-14.4			15.1833	25.5	18.2			15.1833	1.6	-11.3			15.1833	8.8	27.4			15.1833	10	0.8			15.1833	10.2	4.8			15.1833	10.5	1.7			15.1833	12	30
			15.2	39.3	-14.4			15.2	25.5	18.3			15.2	1.6	-11.3			15.2	8.9	27.5			15.2	10	0.9			15.2	10.2	4.9			15.2	10.5	1.8			15.2	12	30
			15.2167	39.3	-14.4			15.2167	25.5	18.3			15.2167	1.6	-11.3			15.2167	8.9	27.5			15.2167	10	0.8			15.2167	10.2	4.8			15.2167	10.5	1.7			15.2167	12	30
			15.2333	39.4	-14.3			15.2333	25.5	18.3			15.2333	1.6	-11.3			15.2333	8.8	27.6			15.2333	10	0.8			15.2333	10.2	4.8			15.2333	10.5	1.7			15.2333	12	29.9
			15.25	39.4	-14.3			15.25	25.5	18.4			15.25	1.6	-11.3			15.25	8.9	27.7			15.25	10	0.8			15.25	10.2	4.8			15.25	10.5	1.7			15.25	12	29.9
			15.2667	39.3	-14.3			15.2667	25.6	18.4			15.2667	1.6	-11.3			15.2667	8.9	27.7			15.2667	10	0.8			15.2667	10.2	4.8			15.2667	10.5	1.6			15.2667	12	29.9
			15.2833	39.4	-14.3			15.2833	25.6	18.5			15.2833	1.5	-11.3			15.2833	8.8	27.7			15.2833	10	0.8			15.2833	10.2	4.8			15.2833	10.5	1.6			15.2833	12	29.9
			15.3	39.4	-14.3			15.3	25.6	18.5			15.3	1.5	-11.3			15.3	8.9	27.8			15.3	10	0.8			15.3	10.2	4.8			15.3	10.6	1.6			15.3	12	29.9
			15.3167	39.3	-14.3			15.3167	25.6	18.5			15.3167	1.5	-11.3			15.3167	8.9	27.8			15.3167	10	0.7			15.3167	10.2	4.8			15.3167	10.5	1.6			15.3167	12	29.8
			15.3333	39.3	-14.3			15.3333	25.7	18.6			15.3333	1.5	-11.3			15.3333	8.8	27.9			15.3333	10	0.8			15.3333	10.2	4.7			15.3333	10.5	1.6			15.3333	12	29.8
			15.35	39.2	-14.3			15.35	25.7	18.6			15.35	1.5	-11.3			15.35	8.9	27.9			15.35	10	0.8			15.35	10.2	4.7			15.35	10.6	1.6			15.35	12	29.8
			15.3667	39.1	-14.3			15.3667	25.7	18.6			15.3667	1.4	-11.3			15.3667	8.9	28			15.3667	10	0.7			15.3667	10.2	4.8			15.3667	10.5	1.5			15.3667	12	29.8
			15.3833	39.1	-14.3			15.3833	25.7	18.7			15.3833	1.4	-11.3			15.3833	8.8	28			15.3833	10	0.7			15.3833	10.2	4.7			15.3833	10.5	1.5			15.3833	12	29.8
			15.4	39	-14.3			15.4	25.8	18.7			15.4	1.4	-11.3			15.4	8.8	28.1			15.4	10	0.7			15.4	10.2	4.7			15.4	10.6	1.5			15.4	12	29.8
			15.4167	38.9	-14.3			15.4167	25.8	18.7			15.4167	1.4	-11.3			15.4167	8.9	28.1			15.4167	10	0.7			15.4167	10.2	4.7			15.4167	10.5	1.5			15.4167	12	29.7
			15.4333	38.8	-14.3			15.4333	25.8	18.8			15.4333	1.4	-11.3			15.4333	8.8	28.2			15.4333	10	0.7			15.4333	10.2	4.7			15.4333	10.6	1.4			15.4333	12	29.7
			15.45	38.7	-14.3			15.45	25.8	18.8			15.45	1.3	-11.3			15.45	8.9	28.3			15.45	10	0.7			15.45	10.2	4.7			15.45	10.6	1.5			15.45	12	29.7
			15.4667	38.5	-14.3			15.4667	25.8	18.8			15.4667	1.3	-11.3			15.4667	8.9	28.3			15.4667	10	0.7			15.4667	10.2	4.7			15.4667	10.5	1.4			15.4667	12	29.7
			15.4833	38.5	-14.3			15.4833	25.8	18.9			15.4833	1.3	-11.3			15.4833	8.8	28.4			15.4833	10	0.7			15.4833	10.2	4.7			15.4833	10.5	1.4			15.4833	12	29.6
			15.5	38.2	-14.3			15.5	25.9	18.9			15.5	1.3	-11.3			15.5	8.9	28.4			15.5	10	0.7			15.5	10.2	4.6			15.5	10.6	1.4			15.5	12	29.6
			15.5167	38.2	-14.3			15.5167	25.9	19			15.5167	1.3	-11.2			15.5167	8.9	28.5			15.5167	10	0.7			15.5167	10.2	4.6			15.5167	10.5	1.4			15.5167	12	29.6
			15.5333	38	-14.3			15.5333	25.9	19			15.5333	1.3	-11.2			15.5333	8.8	28.5			15.5333	10	0.7			15.5333	10.2	4.6			15.5333	10.6	1.3			15.5333	12	29.6
			15.55	37.9	-14.3			15.55	25.9	19			15.55	1.2	-11.2			15.55	8.9	28.6			15.55	10	0.7			15.55	10.2	4.6			15.55	10.6	1.3			15.55	12	29.5
			15.5667	37.7	-14.3			15.5667	25.9	19			15.5667	1.2	-11.2			15.5667	8.9	28.6			15.5667	10	0.6			15.5667	10.2	4.6			15.5667	10.6	1.3			15.5667	12	29.5
			15.5833	37.6	-14.3			15.5833	25.9	19.1			15.5833	1.2	-11.2			15.5833	8.8	28.7			15.5833	10	0.7			15.5833	10.2	4.6			15.5833	10.6	1.3			15.5833	12	29.5
			15.6	37.4	-14.3			15.6	25.9	19.1			15.6	1.2	-11.2			15.6	8.9	28.7			15.6	10	0.6			15.6	10.2	4.6			15.6	10.6	1.3			15.6	11.9	29.5
			15.6167	37.3	-14.3			15.6167	26	19.1			15.6167	1.2	-11.2			15.6167	8.9	28.8			15.6167	10	0.6			15.6167	10.2	4.6			15.6167	10.6	1.3			15.6167	12	29.4
			15.6333	37.2	-14.4			15.6333	26	19.2			15.6333	1.1	-11.2			15.6333	8.9	28.8			15.6333	10	0.6			15.6333	10.2	4.6			15.6333	10.6	1.2			15.6333	12	29.3
			15.65	37	-14.3			15.65	26	19.2			15.65	1.1	-11.2			15.65	8.9	28.9			15.65	10	0.6			15.65	10.2	4.5			15.65	10.6	1.2			15.65	11.9	29.3
			15.6667	36.9	-14.4			15.6667	26	19.2			15.6667	1.1	-11.1			15.6667	8.9	29			15.6667	10	0.6			15.6667	10.2	4.6			15.6667	10.6	1.2			15.6667	12	29.2
			15.6833	36.8	-14.4			15.6833	26	19.3			15.6833	1.1	-11.1			15.6833	8.8	29			15.6833	10	0.6			15.6833	10.2	4.6			15.6833	10.6	1.2			15.6833	11.9	29.2
			15.7	36.6	-14.3			15.7	26.1	19.3			15.7	1.1	-11.1			15.7	8.9	29			15.7	10	0.6			15.7	10.2	4.5			15.7	10.6	1.2			15.7	11.9	29.2
			15.7167	36.5	-14.3			15.7167	26	19.3			15.7167	1	-11.1			15.7167	8.9	29.2			15.7167	10	0.6			15.7167	10.2	4.5			15.7167	10.6	1.2			15.7167	11.8	29.1
			15.7333	36.4	-14.3			15.7333	26.1	19.4			15.7333	1	-11.1			15.7333	8.8	29.2			15.7333	10	0.6			15.7333	10.2	4.5			15.7333	10.6	1.1			15.7333	12	29
			15.75	36.3	-14.3			15.75	26.1	19.4			15.75	1	-11.1			15.75	8.9	29.2			15.75	10	0.6			15.75	10.2	4.5			15.75	10.6	1.2			15.75	11.9	29
			15.7667	36.2	-14.3			15.7667	26.1	19.4			15.7667	1	-11.1			15.7667	8.9	29.2			15.7667	10	0.6			15.7667	10.2	4.5			15.7667	10.6	1.1			15.7667	11.9	28.9
			15.7833	36.1	-14.3			15.7833	26.1	19.4			15.7833	1	-11.1			15.7833	8.9	29.3			15.7833	10	0.6			15.7833	10.2	4.5			15.7833	10.6	1.1			15.7833	11.9	28.9
			15.8	36	-14.2			15.8	26.1	19.5			15.8	1	-11			15.8	8.9	29.4			15.8	10	0.5			15.8	10.2	4.5			15.8	10.6	1.1			15.8	11.9	28.8
			15.8167	36	-14.2			15.8167	26.1	19.5			15.8167	0.9	-11			15.8167	8.9	29.4			15.8167	10	0.5			15.8167	10.2	4.4			15.8167	10.6	1.1			15.8167	11.9	28.7
			15.8333	35.9	-14.1			15.8333	26.1	19.6			15.8333	0.9	-11			15.8333	8.9	29.5			15.8333	10	0.6			15.8333	10.2	4.5			15.8333	10.6	1			15.8333	11.9	28.7
			15.85	35.8	-14.1			15.85	26.1	19.6			15.85	0.9	-11			15.85	8.9	29.6			15.85	10	0.5			15.85	10.2	4.4			15.85	10.6	1			15.85	11.9	28.6
			15.8667	35.8	-14.1			15.8667	26.2	19.6			15.8667	0.9	-11			15.8667	8.9	29.6			15.8667	10	0.5			15.8667	10.2	4.4			15.8667	10.6	1			15.8667	11.9	28.5
			15.8833	35.8	-14			15.8833	26.1	19.7			15.8833	0.9	-11			15.8833	8.9	29.6			15.8833	10	0.5			15.8833	10.2	4.4			15.8833	10.7	1			15.8833	11.9	28.5
			15.9	35.8	-13.9			15.9	26.1	19.7			15.9	0.9	-11			15.9	8.9	29.7			15.9	10	0.5			15.9	10.2	4.4			15.9	10.6	1			15.9	11.8	28.4
			15.9167	35.8	-13.8			15.9167	26.2	19.7			15.9167	0.8	-11			15.9167	8.9	29.8			15.9167	10	0.5			15.9167	10.2	4.4			15.9167	10.6	1			15.9167	11.8	28.3
			15.9333	35.7	-13.8			15.9333	26.2	19.8			15.9333	0.8	-10.9			15.9333	8.9	29.8			15.9333	10	0.5			15.9333	10.2	4.4			15.9333	10.7	0.9			15.9333	11.8	28.2
			15.95	35.7	-13.7			15.95	26.2	19.8			15.95	0.8	-10.9			15.95	8.9	29.9			15.95	10	0.5			15.95	10.2	4.4			15.95	10.6	0.9			15.95	11.8	28.2
			15.9667	35.8	-13.6			15.9667	26.2	19.8			15.9667	0.8	-10.9			15.9667	8.9	30			15.9667	10	0.5			15.9667	10.2	4.4			15.9667	10.7	0.9			15.9667	11.8	28.1
			15.9833	35.8	-13.5			15.9833	26.2	19.8			15.9833	0.8	-10.9			15.9833	8.9	30			15.9833	10	0.5			15.9833	10.2	4.4			15.9833	10.7	0.9			15.9833	11.8	28
			16	35.8	-13.4			16	26.2	19.9			16	0.7	-10.9			16	8.9	30			16	10	0.5			16	10.2	4.4			16	10.6	0.9			16	11.8	27.9
			16.0167	35.8	-13.3			16.0167	26.2	19.9			16.0167	0.7	-10.9			16.0167	8.9	30.1			16.0167	10	0.5			16.0167	10.2	4.3			16.0167	10.7	0.9			16.0167	11.8	27.8
			16.0333	35.8	-13.2			16.0333	26.2	19.9			16.0333	0.7	-10.8			16.0333	8.9	30.2			16.0333	10	0.5			16.0333	10.2	4.3			16.0333	10.7	0.8			16.0333	11.8	27.7
			16.05	35.8	-13			16.05	26.2	20			16.05	0.7	-10.8			16.05	8.9	30.2			16.05	10	0.5			16.05	10.2	4.3			16.05	10.6	0.8			16.05	11.7	27.6
			16.0667	35.9	-12.9			16.0667	26.2	20			16.0667	0.7	-10.8			16.0667	8.9	30.3			16.0667	10	0.5			16.0667	10.2	4.3			16.0667	10.7	0.8			16.0667	11.7	27.6
			16.0833	35.9	-12.8			16.0833	26.2	20			16.0833	0.6	-10.8			16.0833	8.9	30.3			16.0833	10	0.5			16.0833	10.2	4.3			16.0833	10.7	0.8			16.0833	11.7	27.5
			16.1	35.9	-12.7			16.1	26.2	20			16.1	0.6	-10.8			16.1	8.9	30.4			16.1	9.9	0.4			16.1	10.2	4.3			16.1	10.6	0.8			16.1	11.7	27.4
			16.1167	36	-12.5			16.1167	26.2	20.1			16.1167	0.6	-10.7			16.1167	8.9	30.4			16.1167	10	0.5			16.1167	10.2	4.3			16.1167	10.7	0.8			16.1167	11.7	27.4
			16.1333	36	-12.3			16.1333	26.2	20.1			16.1333	0.6	-10.7			16.1333	8.9	30.5			16.1333	10	0.5			16.1333	10.2	4.3			16.1333	10.7	0.7			16.1333	11.7	27.3
			16.15	36	-12.2			16.15	26.2	20.1			16.15	0.6	-10.7			16.15	8.9	30.5			16.15	9.9	0.4			16.15	10.2	4.3			16.15	10.6	0.7			16.15	11.7	27.2
			16.1667	36	-12			16.1667	26.2	20.2			16.1667	0.5	-10.7			16.1667	8.9	30.6			16.1667	10	0.5			16.1667	10.2	4.2			16.1667	10.7	0.7			16.1667	11.3	27.1
			16.1833	36	-11.8			16.1833	26.2	20.2			16.1833	0.5	-10.7			16.1833	8.9	30.7			16.1833	10	0.5			16.1833	10.2	4.3			16.1833	10.6	0.7			16.1833	11.8	27.1
			16.2	36	-11.6			16.2	26.2	20.3			16.2	0.5	-10.7			16.2	9	30.7			16.2	9.9	0.4			16.2	10.2	4.3			16.2	10.6	0.7			16.2	11.4	27
			16.2167	36.1	-11.4			16.2167	26.2	20.3			16.2167	0.5	-10.6			16.2167	8.9	30.8			16.2167	10	0.4			16.2167	10.2	4.2			16.2167	10.7	0.7			16.2167	11.4	26.9
			16.2333	36.1	-11.3			16.2333	26.2	20.3			16.2333	0.5	-10.6			16.2333	8.9	30.8			16.2333	10	0.4			16.2333	10.1	4.2			16.2333	10.7	0.6			16.2333	11.5	26.8
			16.25	36.1	-11.2			16.25	26.2	20.3			16.25	0.5	-10.6			16.25	8.9	30.9			16.25	10	0.4			16.25	10.2	4.2			16.25	10.6	0.6			16.25	11.6	26.7
			16.2667	36.1	-11			16.2667	26.2	20.4			16.2667	0.4	-10.6			16.2667	8.9	30.9			16.2667	10	0.4			16.2667	10.2	4.2			16.2667	10.7	0.6			16.2667	11.6	26.7
			16.2833	36	-10.8			16.2833	26.2	20.4			16.2833	0.4	-10.5			16.2833	8.9	31			16.2833	10	0.4			16.2833	10.1	4.2			16.2833	10.6	0.6			16.2833	11.6	26.6
			16.3	36.1	-10.6			16.3	26.2	20.4			16.3	0.4	-10.5			16.3	9	31.1			16.3	9.9	0.4			16.3	10.1	4.2			16.3	10.7	0.6			16.3	11.5	26.5
			16.3167	36	-10.4			16.3167	26.2	20.5			16.3167	0.4	-10.5			16.3167	8.9	31.1			16.3167	10	0.4			16.3167	10.2	4.2			16.3167	10.7	0.6			16.3167	11.5	26.5
			16.3333	36	-10.3			16.3333	26.2	20.5			16.3333	0.3	-10.5			16.3333	8.9	31.2			16.3333	10	0.4			16.3333	10.1	4.2			16.3333	10.6	0.5			16.3333	11.5	26.4
			16.35	36	-10.1			16.35	26.2	20.5			16.35	0.3	-10.4			16.35	9	31.2			16.35	9.9	0.4			16.35	10.1	4.2			16.35	10.6	0.6			16.35	11.5	26.3
			16.3667	36	-9.9			16.3667	26.2	20.5			16.3667	0.3	-10.4			16.3667	9	31.3			16.3667	10	0.4			16.3667	10.2	4.2			16.3667	10.7	0.5			16.3667	11.4	26.2
			16.3833	35.9	-9.6			16.3833	26.2	20.6			16.3833	0.3	-10.4			16.3833	8.9	31.4			16.3833	10	0.4			16.3833	10.1	4.1			16.3833	10.6	0.5			16.3833	11.5	26.2
			16.4	35.9	-9.4			16.4	26.2	20.6			16.4	0.3	-10.4			16.4	9	31.4			16.4	9.9	0.4			16.4	10.1	4.2			16.4	10.7	0.5			16.4	11.4	26.1
			16.4167	35.8	-9.2			16.4167	26.2	20.6			16.4167	0.3	-10.4			16.4167	9	31.5			16.4167	10	0.4			16.4167	10.1	4.1			16.4167	10.7	0.5			16.4167	11.4	26.1
			16.4333	35.7	-9			16.4333	26.2	20.7			16.4333	0.2	-10.3			16.4333	9	31.6			16.4333	10	0.4			16.4333	10.1	4.1			16.4333	10.7	0.5			16.4333	11.3	26
			16.45	35.7	-8.8			16.45	26.2	20.7			16.45	0.2	-10.3			16.45	9	31.6			16.45	9.9	0.3			16.45	10.1	4.1			16.45	10.7	0.5			16.45	11.3	25.9
			16.4667	35.6	-8.7			16.4667	26.2	20.7			16.4667	0.2	-10.3			16.4667	9	31.6			16.4667	10	0.4			16.4667	10.1	4.1			16.4667	10.7	0.5			16.4667	11.3	25.9
			16.4833	35.5	-8.5			16.4833	26.1	20.8			16.4833	0.2	-10.3			16.4833	9	31.7			16.4833	9.9	0.3			16.4833	10.1	4.1			16.4833	10.7	0.4			16.4833	11.3	25.8
			16.5	35.5	-8.3			16.5	26.2	20.8			16.5	0.2	-10.2			16.5	9	31.8			16.5	10	0.3			16.5	10.1	4.1			16.5	10.7	0.4			16.5	11.3	25.7
			16.5167	35.4	-8.1			16.5167	26.1	20.8			16.5167	0.2	-10.2			16.5167	9	31.9			16.5167	10	0.4			16.5167	10.2	4.1			16.5167	10.7	0.4			16.5167	11.2	25.7
			16.5333	35.3	-7.9			16.5333	26.1	20.8			16.5333	0.1	-10.2			16.5333	9	31.9			16.5333	9.9	0.3			16.5333	10.2	4.1			16.5333	10.7	0.4			16.5333	11.2	25.6
			16.55	35.2	-7.8			16.55	26.1	20.9			16.55	0.1	-10.2			16.55	9	31.9			16.55	9.9	0.3			16.55	10.1	4.1			16.55	10.7	0.4			16.55	11.2	25.6
			16.5667	35	-7.6			16.5667	26.1	20.9			16.5667	0.1	-10.1			16.5667	9	32			16.5667	10	0.3			16.5667	10.2	4.1			16.5667	10.7	0.4			16.5667	11.2	25.6
			16.5833	34.9	-7.5			16.5833	26.1	20.9			16.5833	0.1	-10.1			16.5833	9	32.1			16.5833	9.9	0.3			16.5833	10.1	4.1			16.5833	10.7	0.3			16.5833	11.2	25.5
			16.6	34.8	-7.3			16.6	26.1	20.9			16.6	0	-10.1			16.6	9	32.1			16.6	10	0.3			16.6	10.1	4.1			16.6	10.7	0.3			16.6	11.1	25.5
			16.6167	34.7	-7.1			16.6167	26.1	21			16.6167	0	-10.1			16.6167	9	32.2			16.6167	10	0.3			16.6167	10.2	4.1			16.6167	10.7	0.3			16.6167	11.1	25.4
			16.6333	34.5	-6.9			16.6333	26.1	21			16.6333	0	-10			16.6333	9	32.3			16.6333	9.9	0.3			16.6333	10.2	4			16.6333	10.7	0.3			16.6333	11.1	25.4
			16.65	34.4	-6.7			16.65	26	21			16.65	0	-10			16.65	9	32.3			16.65	9.9	0.3			16.65	10.1	4			16.65	10.7	0.3			16.65	11.1	25.4
			16.6667	34.3	-6.6			16.6667	26	21			16.6667	0	-10			16.6667	9	32.3			16.6667	10	0.3			16.6667	10.1	4			16.6667	10.7	0.3			16.6667	11	25.3
			16.6833	34.1	-6.4			16.6833	26.1	21.1			16.6833	0	-9.9			16.6833	9	32.4			16.6833	10	0.3			16.6833	10.1	4			16.6833	10.7	0.2			16.6833	11	25.3
			16.7	33.9	-6.3			16.7	26	21.1			16.7	0	-9.9			16.7	9	32.5			16.7	9.9	0.3			16.7	10.1	4			16.7	10.7	0.3			16.7	11	25.2
			16.7167	33.8	-6.1			16.7167	26	21.1			16.7167	0	-9.9			16.7167	9	32.6			16.7167	10	0.3			16.7167	10.1	4			16.7167	10.7	0.2			16.7167	10.9	25.2
			16.7333	33.7	-6			16.7333	26	21.1			16.7333	-0.1	-9.9			16.7333	8.9	32.6			16.7333	9.9	0.3			16.7333	10.1	4			16.7333	10.7	0.2			16.7333	10.9	25.2
			16.75	33.5	-5.8			16.75	26	21.2			16.75	-0.1	-9.8			16.75	8.9	32.6			16.75	9.9	0.3			16.75	10.1	4			16.75	10.7	0.2			16.75	10.8	25.2
			16.7667	33.4	-5.6			16.7667	26	21.2			16.7667	-0.1	-9.8			16.7667	8.9	32.7			16.7667	10	0.3			16.7667	10.1	4			16.7667	10.7	0.2			16.7667	10.8	25.1
			16.7833	33.2	-5.4			16.7833	26	21.2			16.7833	-0.1	-9.8			16.7833	8.9	32.8			16.7833	9.9	0.3			16.7833	10.1	4			16.7833	10.7	0.2			16.7833	10.7	25.1
			16.8	33	-5.3			16.8	26	21.3			16.8	-0.1	-9.7			16.8	8.9	32.8			16.8	9.9	0.3			16.8	10.1	4			16.8	10.7	0.2			16.8	10.7	25.1
			16.8167	32.8	-5.1			16.8167	26	21.3			16.8167	-0.1	-9.7			16.8167	8.9	32.9			16.8167	10	0.3			16.8167	10.1	4			16.8167	10.7	0.1			16.8167	10.7	25.1
			16.8333	32.7	-5			16.8333	25.9	21.3			16.8333	-0.2	-9.7			16.8333	8.8	33			16.8333	9.9	0.3			16.8333	10.1	4			16.8333	10.7	0.1			16.8333	10.7	25
			16.85	32.6	-4.8			16.85	25.9	21.3			16.85	-0.2	-9.6			16.85	8.8	33.1			16.85	9.9	0.3			16.85	10.1	4			16.85	10.7	0.1			16.85	10.6	25
			16.8667	32.5	-4.7			16.8667	25.9	21.4			16.8667	-0.2	-9.6			16.8667	8.8	33.1			16.8667	10	0.2			16.8667	10.1	4			16.8667	10.7	0.1			16.8667	10.6	25
			16.8833	32.3	-4.5			16.8833	25.9	21.4			16.8833	-0.2	-9.6			16.8833	8.7	33.1			16.8833	10	0.3			16.8833	10.1	4			16.8833	10.7	0.1			16.8833	10.6	25
			16.9	32.2	-4.4			16.9	25.9	21.4			16.9	-0.3	-9.5			16.9	8.7	33.3			16.9	9.9	0.3			16.9	10.1	4			16.9	10.7	0.1			16.9	10.3	25
			16.9167	32	-4.2			16.9167	25.9	21.4			16.9167	-0.3	-9.5			16.9167	8.6	33.3			16.9167	10	0.2			16.9167	10.1	4			16.9167	10.7	0.1			16.9167	10.5	25
			16.9333	31.9	-4			16.9333	25.9	21.5			16.9333	-0.3	-9.5			16.9333	8.6	33.3			16.9333	10	0.3			16.9333	10.1	4			16.9333	10.7	0			16.9333	10.5	25
			16.95	31.8	-3.9			16.95	25.8	21.5			16.95	-0.3	-9.4			16.95	8.5	33.4			16.95	9.9	0.3			16.95	10.1	4			16.95	10.7	0.1			16.95	10.3	25
			16.9667	31.7	-3.8			16.9667	25.8	21.5			16.9667	-0.3	-9.4			16.9667	8.4	33.5			16.9667	10	0.2			16.9667	10.1	4			16.9667	10.7	0			16.9667	10.4	25
			16.9833	31.6	-3.6			16.9833	25.8	21.5			16.9833	-0.3	-9.4			16.9833	8.4	33.6			16.9833	9.9	0.3			16.9833	10.1	4			16.9833	10.7	0			16.9833	10.3	24.9
			17	31.5	-3.5			17	25.8	21.5			17	-0.4	-9.3			17	8.3	33.6			17	9.9	0.2			17	10.1	4			17	10.7	0			17	10.3	24.9
			17.0167	31.3	-3.3			17.0167	25.7	21.5			17.0167	-0.4	-9.3			17.0167	8.2	33.7			17.0167	9.9	0.2			17.0167	10.1	4			17.0167	10.7	0			17.0167	10.2	25
			17.0333	31.3	-3.1			17.0333	25.7	21.6			17.0333	-0.4	-9.2			17.0333	8.1	33.8			17.0333	10	0.2			17.0333	10.1	4			17.0333	10.7	0			17.0333	10.2	24.9
			17.05	31.2	-3			17.05	25.7	21.6			17.05	-0.4	-9.2			17.05	8	33.8			17.05	9.9	0.2			17.05	10.1	4			17.05	10.7	0			17.05	10.1	24.9
			17.0667	31.1	-2.8			17.0667	25.7	21.6			17.0667	-0.4	-9.2			17.0667	7.9	33.9			17.0667	10	0.2			17.0667	10.1	4			17.0667	10.7	0			17.0667	10.1	25
			17.0833	31	-2.7			17.0833	25.7	21.7			17.0833	-0.5	-9.1			17.0833	7.8	33.9			17.0833	9.9	0.3			17.0833	10.1	4			17.0833	10.7	0			17.0833	10.1	24.9
			17.1	31	-2.6			17.1	25.7	21.7			17.1	-0.5	-9.1			17.1	7.7	34			17.1	9.9	0.2			17.1	10	4			17.1	10.7	0			17.1	10	25
			17.1167	30.9	-2.4			17.1167	25.6	21.7			17.1167	-0.5	-9.1			17.1167	7.6	34.1			17.1167	9.9	0.2			17.1167	10.1	4			17.1167	10.7	0			17.1167	10	25
			17.1333	30.9	-2.3			17.1333	25.6	21.7			17.1333	-0.5	-9			17.1333	7.4	34.1			17.1333	10	0.2			17.1333	10.1	4			17.1333	10.7	-0.1			17.1333	10	25
			17.15	30.9	-2.1			17.15	25.6	21.8			17.15	-0.5	-9			17.15	7.3	34.2			17.15	9.9	0.2			17.15	10.1	4			17.15	10.7	-0.1			17.15	9.9	25
			17.1667	30.8	-1.9			17.1667	25.6	21.8			17.1667	-0.6	-9			17.1667	7.1	34.3			17.1667	9.9	0.2			17.1667	10	4			17.1667	10.7	-0.1			17.1667	9.8	25
			17.1833	30.8	-1.8			17.1833	25.5	21.8			17.1833	-0.6	-8.9			17.1833	7	34.4			17.1833	10	0.2			17.1833	10.1	4			17.1833	10.7	-0.1			17.1833	9.8	25
			17.2	30.7	-1.6			17.2	25.5	21.8			17.2	-0.6	-8.9			17.2	6.7	34.4			17.2	9.9	0.2			17.2	10.1	4			17.2	10.7	-0.1			17.2	9.8	25.1
			17.2167	30.7	-1.5			17.2167	25.5	21.9			17.2167	-0.6	-8.9			17.2167	6.6	34.4			17.2167	9.9	0.2			17.2167	10	4			17.2167	10.7	-0.1			17.2167	9.8	25.1
			17.2333	30.7	-1.4			17.2333	25.4	21.9			17.2333	-0.6	-8.8			17.2333	6.5	34.5			17.2333	10	0.2			17.2333	10.1	4.1			17.2333	10.7	-0.2			17.2333	9.7	25.1
			17.25	30.7	-1.2			17.25	25.4	21.9			17.25	-0.7	-8.8			17.25	6.3	34.6			17.25	9.9	0.2			17.25	10.1	4.1			17.25	10.7	-0.2			17.25	9.7	25.2
			17.2667	30.7	-1.1			17.2667	25.4	21.9			17.2667	-0.7	-8.7			17.2667	6.1	34.6			17.2667	9.9	0.2			17.2667	10	4.1			17.2667	10.7	-0.2			17.2667	9.6	25.2
			17.2833	30.6	-0.9			17.2833	25.4	22			17.2833	-0.7	-8.7			17.2833	5.9	34.7			17.2833	10	0.2			17.2833	10.1	4.1			17.2833	10.7	-0.2			17.2833	9.6	25.2
			17.3	30.6	-0.8			17.3	25.3	22			17.3	-0.7	-8.6			17.3	5.6	34.8			17.3	9.9	0.2			17.3	10.1	4.1			17.3	10.7	-0.2			17.3	9.6	25.3
			17.3167	30.6	-0.6			17.3167	25.3	22			17.3167	-0.8	-8.6			17.3167	5.5	34.9			17.3167	9.9	0.2			17.3167	10	4.1			17.3167	10.7	-0.2			17.3167	9.6	25.3
			17.3333	30.6	-0.5			17.3333	25.3	22			17.3333	-0.8	-8.6			17.3333	5.2	34.9			17.3333	10	0.2			17.3333	10.1	4.1			17.3333	10.7	-0.3			17.3333	9.6	25.3
			17.35	30.6	-0.4			17.35	25.2	22.1			17.35	-0.8	-8.5			17.35	5.1	34.9			17.35	9.9	0.2			17.35	10.1	4.2			17.35	10.7	-0.2			17.35	9.5	25.4
			17.3667	30.5	-0.2			17.3667	25.2	22.1			17.3667	-0.8	-8.5			17.3667	4.9	35.1			17.3667	9.9	0.2			17.3667	10.1	4.2			17.3667	10.7	-0.2			17.3667	9.4	25.4
			17.3833	30.5	-0.1			17.3833	25.2	22.1			17.3833	-0.8	-8.4			17.3833	4.6	35.1			17.3833	9.9	0.2			17.3833	10	4.2			17.3833	10.7	-0.3			17.3833	9.4	25.5
			17.4	30.5	0			17.4	25.2	22.1			17.4	-0.9	-8.4			17.4	4.4	35.2			17.4	9.9	0.2			17.4	10.1	4.2			17.4	10.7	-0.3			17.4	9.4	25.5
			17.4167	30.4	0.2			17.4167	25.1	22.2			17.4167	-0.9	-8.4			17.4167	4.2	35.2			17.4167	9.9	0.2			17.4167	10.1	4.2			17.4167	10.7	-0.3			17.4167	9.3	25.6
			17.4333	30.4	0.2			17.4333	25.1	22.2			17.4333	-0.9	-8.3			17.4333	3.9	35.3			17.4333	9.9	0.2			17.4333	10	4.2			17.4333	10.6	-0.3			17.4333	9.3	25.6
			17.45	30.3	0.4			17.45	25.1	22.2			17.45	-1	-8.3			17.45	3.7	35.4			17.45	9.9	0.2			17.45	10.1	4.3			17.45	10.7	-0.3			17.45	9.3	25.7
			17.4667	30.3	0.5			17.4667	25	22.2			17.4667	-1	-8.2			17.4667	3.4	35.4			17.4667	9.9	0.2			17.4667	10.1	4.3			17.4667	10.7	-0.4			17.4667	9.1	25.8
			17.4833	30.2	0.7			17.4833	25	22.2			17.4833	-1	-8.2			17.4833	3.3	35.5			17.4833	9.9	0.2			17.4833	10	4.3			17.4833	10.7	-0.4			17.4833	9.2	25.9
			17.5	30.1	0.8			17.5	25	22.3			17.5	-1	-8.2			17.5	3	35.6			17.5	10	0.2			17.5	10.1	4.3			17.5	10.7	-0.4			17.5	8.9	25.9
			17.5167	30	0.9			17.5167	24.9	22.3			17.5167	-1	-8.1			17.5167	2.8	35.7			17.5167	9.9	0.2			17.5167	10.1	4.3			17.5167	10.7	-0.4			17.5167	9	25.9
			17.5333	29.9	1.1			17.5333	24.9	22.3			17.5333	-1.1	-8.1			17.5333	2.6	35.7			17.5333	9.9	0.2			17.5333	10	4.4			17.5333	10.7	-0.4			17.5333	9	26
			17.55	29.8	1.1			17.55	24.8	22.3			17.55	-1.1	-8			17.55	2.3	35.8			17.55	10	0.2			17.55	10.1	4.4			17.55	10.7	-0.4			17.55	9.1	26.1
			17.5667	29.7	1.3			17.5667	24.8	22.3			17.5667	-1.1	-8			17.5667	2.1	35.9			17.5667	9.9	0.2			17.5667	10.1	4.4			17.5667	10.7	-0.4			17.5667	9	26.2
			17.5833	29.6	1.4			17.5833	24.8	22.4			17.5833	-1.1	-8			17.5833	1.8	35.9			17.5833	10	0.2			17.5833	10	4.4			17.5833	10.6	-0.4			17.5833	9	26.3
			17.6	29.5	1.5			17.6	24.7	22.4			17.6	-1.1	-7.9			17.6	1.7	36			17.6	9.9	0.2			17.6	10.1	4.5			17.6	10.7	-0.4			17.6	8.9	26.4
			17.6167	29.4	1.7			17.6167	24.7	22.4			17.6167	-1.2	-7.9			17.6167	1.4	36.1			17.6167	9.9	0.2			17.6167	10.1	4.5			17.6167	10.7	-0.5			17.6167	8.9	26.5
			17.6333	29.2	1.8			17.6333	24.7	22.5			17.6333	-1.2	-7.8			17.6333	1.2	36.2			17.6333	9.9	0.2			17.6333	10.1	4.5			17.6333	10.6	-0.5			17.6333	8.9	26.6
			17.65	29.1	1.9			17.65	24.6	22.5			17.65	-1.2	-7.7			17.65	1	36.2			17.65	9.9	0.2			17.65	10	4.5			17.65	10.7	-0.5			17.65	8.8	26.6
			17.6667	28.9	2.1			17.6667	24.6	22.5			17.6667	-1.2	-7.7			17.6667	0.7	36.3			17.6667	9.9	0.2			17.6667	10.1	4.6			17.6667	10.6	-0.5			17.6667	8.8	26.7
			17.6833	28.7	2.2			17.6833	24.6	22.5			17.6833	-1.3	-7.7			17.6833	0.5	36.4			17.6833	9.9	0.2			17.6833	10.1	4.6			17.6833	10.6	-0.5			17.6833	8.7	26.9
			17.7	28.6	2.3			17.7	24.5	22.5			17.7	-1.3	-7.7			17.7	0.4	36.5			17.7	9.9	0.2			17.7	10	4.6			17.7	10.7	-0.5			17.7	8.7	27
			17.7167	28.5	2.4			17.7167	24.4	22.6			17.7167	-1.3	-7.6			17.7167	0.2	36.5			17.7167	9.9	0.2			17.7167	10.1	4.6			17.7167	10.7	-0.6			17.7167	8.7	27.1
			17.7333	28.3	2.5			17.7333	24.4	22.5			17.7333	-1.3	-7.5			17.7333	0	36.6			17.7333	9.9	0.2			17.7333	10.1	4.6			17.7333	10.6	-0.6			17.7333	8.6	27.2
			17.75	28.1	2.6			17.75	24.4	22.6			17.75	-1.4	-7.5			17.75	-0.2	36.7			17.75	10	0.2			17.75	10	4.7			17.75	10.7	-0.5			17.75	8.6	27.3
			17.7667	27.9	2.8			17.7667	24.3	22.6			17.7667	-1.4	-7.5			17.7667	-0.4	36.8			17.7667	9.9	0.2			17.7667	10.1	4.7			17.7667	10.6	-0.6			17.7667	8.5	27.4
			17.7833	27.6	2.9			17.7833	24.3	22.6			17.7833	-1.4	-7.4			17.7833	-0.6	36.8			17.7833	9.9	0.2			17.7833	10.1	4.7			17.7833	10.6	-0.6			17.7833	8.5	27.5
			17.8	27.5	3			17.8	24.3	22.7			17.8	-1.4	-7.4			17.8	-0.8	36.9			17.8	10	0.2			17.8	10	4.7			17.8	10.7	-0.6			17.8	8.5	27.6
			17.8167	27.3	3.1			17.8167	24.2	22.7			17.8167	-1.4	-7.3			17.8167	-1	37			17.8167	9.9	0.2			17.8167	10.1	4.8			17.8167	10.6	-0.6			17.8167	8.4	27.7
			17.8333	27.1	3.2			17.8333	24.1	22.7			17.8333	-1.4	-7.3			17.8333	-1.1	37			17.8333	9.9	0.2			17.8333	10.1	4.8			17.8333	10.6	-0.6			17.8333	8.4	27.8
			17.85	26.9	3.3			17.85	24.1	22.7			17.85	-1.5	-7.2			17.85	-1.3	37.1			17.85	9.9	0.2			17.85	10.1	4.8			17.85	10.7	-0.6			17.85	8.4	27.9
			17.8667	26.7	3.4			17.8667	24.1	22.7			17.8667	-1.5	-7.2			17.8667	-1.5	37.2			17.8667	9.9	0.2			17.8667	10	4.8			17.8667	10.6	-0.7			17.8667	8.3	28.1
			17.8833	26.5	3.5			17.8833	24	22.8			17.8833	-1.5	-7.1			17.8833	-1.6	37.3			17.8833	9.9	0.2			17.8833	10.1	4.8			17.8833	10.7	-0.7			17.8833	7.8	28.1
			17.9	26.3	3.6			17.9	24	22.8			17.9	-1.6	-7.1			17.9	-1.8	37.3			17.9	9.9	0.2			17.9	10	4.8			17.9	10.7	-0.7			17.9	8.3	28.2
			17.9167	26.1	3.7			17.9167	23.9	22.8			17.9167	-1.6	-7.1			17.9167	-2	37.4			17.9167	9.9	0.2			17.9167	10	4.9			17.9167	10.6	-0.7			17.9167	8.2	28.3
			17.9333	25.9	3.8			17.9333	23.9	22.8			17.9333	-1.6	-7			17.9333	-2.2	37.5			17.9333	9.9	0.2			17.9333	10.1	4.9			17.9333	10.6	-0.7			17.9333	8.2	28.4
			17.95	25.7	3.9			17.95	23.8	22.9			17.95	-1.6	-6.9			17.95	-2.2	37.6			17.95	9.9	0.2			17.95	10	4.9			17.95	10.7	-0.7			17.95	8.2	28.4
			17.9667	25.6	4			17.9667	23.8	22.9			17.9667	-1.7	-6.9			17.9667	-2.4	37.6			17.9667	9.9	0.2			17.9667	10	4.9			17.9667	10.6	-0.8			17.9667	8.1	28.6
			17.9833	25.4	4.1			17.9833	23.8	22.9			17.9833	-1.7	-6.9			17.9833	-2.6	37.7			17.9833	9.9	0.2			17.9833	10	5			17.9833	10.7	-0.7			17.9833	8.1	28.6
			18	25.2	4.2			18	23.7	23			18	-1.7	-6.8			18	-2.7	37.8			18	9.9	0.2			18	10	4.9			18	10.7	-0.7			18	8	28.6
			18.0167	25.1	4.3			18.0167	23.7	23			18.0167	-1.7	-6.8			18.0167	-2.9	37.9			18.0167	9.9	0.2			18.0167	10	5			18.0167	10.6	-0.8			18.0167	8	28.7
			18.0333	24.9	4.4			18.0333	23.6	23			18.0333	-1.7	-6.7			18.0333	-3	37.9			18.0333	9.9	0.2			18.0333	10.1	5			18.0333	10.7	-0.8			18.0333	8	28.8
			18.05	24.8	4.5			18.05	23.6	23			18.05	-1.8	-6.7			18.05	-3.1	38			18.05	9.9	0.2			18.05	10	5			18.05	10.7	-0.8			18.05	7.9	28.8
			18.0667	24.6	4.6			18.0667	23.5	23			18.0667	-1.8	-6.6			18.0667	-3.3	38.1			18.0667	9.9	0.2			18.0667	10	5			18.0667	10.6	-0.8			18.0667	7.9	28.9
			18.0833	24.6	4.7			18.0833	23.4	23.1			18.0833	-1.8	-6.6			18.0833	-3.4	38.2			18.0833	9.9	0.2			18.0833	10.1	5.1			18.0833	10.6	-0.8			18.0833	7.8	28.9
			18.1	24.4	4.8			18.1	23.4	23.1			18.1	-1.8	-6.5			18.1	-3.5	38.3			18.1	9.9	0.2			18.1	10	5.1			18.1	10.6	-0.9			18.1	7.8	29
			18.1167	24.3	4.8			18.1167	23.4	23.1			18.1167	-1.9	-6.5			18.1167	-3.6	38.3			18.1167	9.9	0.2			18.1167	10	5.1			18.1167	10.6	-0.9			18.1167	7.7	29
			18.1333	24.2	4.9			18.1333	23.3	23.1			18.1333	-1.9	-6.5			18.1333	-3.7	38.4			18.1333	9.9	0.2			18.1333	10.1	5.1			18.1333	10.6	-0.8			18.1333	7.7	29.1
			18.15	24.1	5			18.15	23.3	23.1			18.15	-1.9	-6.4			18.15	-3.8	38.5			18.15	9.9	0.2			18.15	10	5.1			18.15	10.6	-0.9			18.15	7.6	29.1
			18.1667	24	5.1			18.1667	23.2	23.1			18.1667	-2	-6.3			18.1667	-4	38.6			18.1667	9.9	0.2			18.1667	10	5.1			18.1667	10.6	-0.9			18.1667	7.6	29.2
			18.1833	24	5.1			18.1833	23.2	23.2			18.1833	-2	-6.3			18.1833	-4.1	38.6			18.1833	9.9	0.2			18.1833	10.1	5.1			18.1833	10.6	-0.9			18.1833	7.6	29.2
			18.2	23.9	5.2			18.2	23.1	23.2			18.2	-2	-6.3			18.2	-4.1	38.7			18.2	9.9	0.2			18.2	10	5.2			18.2	10.6	-0.9			18.2	7.5	29.2
			18.2167	23.9	5.3			18.2167	23.1	23.2			18.2167	-2	-6.2			18.2167	-4.3	38.8			18.2167	9.9	0.2			18.2167	10	5.1			18.2167	10.6	-0.9			18.2167	7.5	29.2
			18.2333	23.8	5.4			18.2333	23.1	23.2			18.2333	-2.1	-6.2			18.2333	-4.4	38.9			18.2333	9.9	0.2			18.2333	10.1	5.2			18.2333	10.7	-0.9			18.2333	7.5	29.2
			18.25	23.8	5.5			18.25	23	23.3			18.25	-2.1	-6.1			18.25	-4.4	39			18.25	9.9	0.2			18.25	10.1	5.2			18.25	10.6	-0.9			18.25	7.4	29.2
			18.2667	23.7	5.5			18.2667	23	23.3			18.2667	-2.1	-6.1			18.2667	-4.6	39			18.2667	9.9	0.2			18.2667	10	5.2			18.2667	10.6	-1			18.2667	7.4	29.2
			18.2833	23.6	5.6			18.2833	22.9	23.3			18.2833	-2.1	-6			18.2833	-4.6	39.1			18.2833	9.9	0.2			18.2833	10.1	5.2			18.2833	10.7	-1			18.2833	7.3	29.1
			18.3	23.6	5.6			18.3	22.9	23.3			18.3	-2.1	-6			18.3	-4.7	39.2			18.3	9.9	0.2			18.3	10.1	5.2			18.3	10.7	-1			18.3	7.3	29.1
			18.3167	23.5	5.7			18.3167	22.8	23.3			18.3167	-2.2	-6			18.3167	-4.8	39.3			18.3167	9.9	0.2			18.3167	10	5.2			18.3167	10.6	-1			18.3167	7.2	29.1
			18.3333	23.5	5.8			18.3333	22.8	23.4			18.3333	-2.2	-5.9			18.3333	-4.9	39.4			18.3333	9.9	0.2			18.3333	10.1	5.2			18.3333	10.7	-1			18.3333	7.2	29
			18.35	23.4	5.8			18.35	22.8	23.4			18.35	-2.2	-5.8			18.35	-4.9	39.5			18.35	9.9	0.2			18.35	10.1	5.2			18.35	10.6	-1			18.35	7.1	28.9
			18.3667	23.3	5.9			18.3667	22.7	23.4			18.3667	-2.2	-5.8			18.3667	-5	39.5			18.3667	9.9	0.2			18.3667	10	5.2			18.3667	10.6	-1			18.3667	7.1	28.8
			18.3833	23.2	5.9			18.3833	22.6	23.4			18.3833	-2.3	-5.8			18.3833	-5.1	39.6			18.3833	9.9	0.2			18.3833	10.1	5.2			18.3833	10.6	-1			18.3833	7	28.8
			18.4	23.1	6			18.4	22.6	23.4			18.4	-2.3	-5.7			18.4	-5.2	39.7			18.4	9.9	0.2			18.4	10.1	5.2			18.4	10.6	-1.1			18.4	7	28.7
			18.4167	23	6			18.4167	22.6	23.5			18.4167	-2.3	-5.7			18.4167	-5.2	39.8			18.4167	9.9	0.2			18.4167	10	5.3			18.4167	10.6	-1.1			18.4167	6.9	28.6
			18.4333	22.9	6			18.4333	22.5	23.5			18.4333	-2.4	-5.6			18.4333	-5.2	39.9			18.4333	9.9	0.2			18.4333	10.1	5.2			18.4333	10.7	-1.1			18.4333	6.9	28.5
			18.45	22.8	6			18.45	22.5	23.5			18.45	-2.4	-5.6			18.45	-5.3	39.9			18.45	9.9	0.2			18.45	10.1	5.2			18.45	10.7	-1.1			18.45	6.8	28.4
			18.4667	22.6	6			18.4667	22.4	23.5			18.4667	-2.4	-5.5			18.4667	-5.4	40			18.4667	9.9	0.2			18.4667	10	5.3			18.4667	10.6	-1.1			18.4667	6.8	28.3
			18.4833	22.4	5.9			18.4833	22.4	23.5			18.4833	-2.4	-5.5			18.4833	-5.4	40.1			18.4833	9.9	0.2			18.4833	10	5.2			18.4833	10.7	-1.1			18.4833	6.7	28.1
			18.5	22.2	5.8			18.5	22.4	23.6			18.5	-2.4	-5.5			18.5	-5.5	40.2			18.5	9.9	0.2			18.5	10.1	5.2			18.5	10.7	-1.1			18.5	6.6	28
			18.5167	22	5.6			18.5167	22.3	23.6			18.5167	-2.5	-5.4			18.5167	-5.6	40.2			18.5167	9.9	0.2			18.5167	10.1	5.2			18.5167	10.6	-1.2			18.5167	6.6	27.9
			18.5333	21.8	5.5			18.5333	22.3	23.6			18.5333	-2.5	-5.4			18.5333	-5.6	40.3			18.5333	9.9	0.2			18.5333	10	5.2			18.5333	10.7	-1.2			18.5333	6.5	27.8
			18.55	21.5	5.3			18.55	22.3	23.6			18.55	-2.5	-5.3			18.55	-5.6	40.4			18.55	9.9	0.2			18.55	10.1	5.2			18.55	10.7	-1.2			18.55	6.5	27.7
			18.5667	21.4	5			18.5667	22.2	23.7			18.5667	-2.5	-5.3			18.5667	-5.7	40.5			18.5667	9.9	0.2			18.5667	10	5.3			18.5667	10.6	-1.2			18.5667	6.4	27.6
			18.5833	21.2	4.6			18.5833	22.2	23.7			18.5833	-2.6	-5.2			18.5833	-5.7	40.6			18.5833	9.9	0.2			18.5833	10	5.3			18.5833	10.7	-1.2			18.5833	6.4	27.4
			18.6	20.9	4.2			18.6	22.2	23.7			18.6	-2.6	-5.2			18.6	-5.7	40.7			18.6	9.9	0.2			18.6	10.1	5.2			18.6	10.7	-1.2			18.6	6.3	27.3
			18.6167	20.6	3.8			18.6167	22.1	23.7			18.6167	-2.6	-5.2			18.6167	-5.8	40.7			18.6167	9.9	0.2			18.6167	10.1	5.2			18.6167	10.6	-1.2			18.6167	6.3	27.2
			18.6333	20.4	3.4			18.6333	22.1	23.7			18.6333	-2.6	-5.1			18.6333	-5.9	40.9			18.6333	9.9	0.2			18.6333	10	5.3			18.6333	10.7	-1.2			18.6333	6.2	27.1
			18.65	20.1	2.9			18.65	22	23.8			18.65	-2.7	-5			18.65	-5.9	40.9			18.65	9.9	0.2			18.65	10.1	5.2			18.65	10.7	-1.2			18.65	6.1	27
			18.6667	19.8	2.7			18.6667	22	23.8			18.6667	-2.7	-5			18.6667	-5.9	41			18.6667	9.9	0.2			18.6667	10.1	5.2			18.6667	10.7	-1.3			18.6667	6.1	26.9
			18.6833	19.5	2.2			18.6833	22	23.8			18.6833	-2.7	-5			18.6833	-5.9	41.1			18.6833	9.9	0.2			18.6833	10	5.2			18.6833	10.7	-1.2			18.6833	6.2	26.8
			18.7	19.4	1.7			18.7	22	23.8			18.7	-2.7	-4.9			18.7	-6	41.2			18.7	9.9	0.2			18.7	10.1	5.2			18.7	10.7	-1.3			18.7	6	26.6
			18.7167	19.1	1.3			18.7167	21.9	23.8			18.7167	-2.8	-4.9			18.7167	-6	41.2			18.7167	9.9	0.2			18.7167	10.1	5.2			18.7167	10.7	-1.3			18.7167	6	26.6
			18.7333	18.8	0.8			18.7333	21.9	23.8			18.7333	-2.8	-4.9			18.7333	-6	41.3			18.7333	9.9	0.2			18.7333	10	5.2			18.7333	10.7	-1.3			18.7333	5.9	26.5
			18.75	18.5	0.4			18.75	21.9	23.9			18.75	-2.8	-4.8			18.75	-6	41.5			18.75	9.9	0.2			18.75	10	5.2			18.75	10.7	-1.3			18.75	5.8	26.4
			18.7667	18.2	0			18.7667	21.8	23.9			18.7667	-2.8	-4.8			18.7667	-6	41.5			18.7667	9.9	0.2			18.7667	10.1	5.2			18.7667	10.7	-1.4			18.7667	5.8	26.3
			18.7833	18	-0.2			18.7833	21.8	23.9			18.7833	-2.8	-4.7			18.7833	-6.1	41.6			18.7833	9.9	0.2			18.7833	10	5.2			18.7833	10.7	-1.3			18.7833	5.7	26.2
			18.8	17.7	-0.6			18.8	21.8	23.9			18.8	-2.9	-4.7			18.8	-6.1	41.7			18.8	9.9	0.2			18.8	10	5.2			18.8	10.7	-1.4			18.8	5.7	26
			18.8167	17.6	-1.1			18.8167	21.7	24			18.8167	-2.9	-4.6			18.8167	-6.1	41.8			18.8167	9.9	0.2			18.8167	10.1	5.2			18.8167	10.7	-1.4			18.8167	5.6	25.9
			18.8333	17.4	-1.4			18.8333	21.8	24			18.8333	-2.9	-4.6			18.8333	-6.1	41.9			18.8333	10	0.2			18.8333	10	5.2			18.8333	10.7	-1.4			18.8333	5.6	25.8
			18.85	17.1	-1.8			18.85	21.7	24			18.85	-3	-4.5			18.85	-6.1	41.9			18.85	9.9	0.2			18.85	10	5.2			18.85	10.7	-1.4			18.85	5.5	25.7
			18.8667	17	-2.2			18.8667	21.7	24			18.8667	-3	-4.5			18.8667	-6.1	42			18.8667	9.9	0.2			18.8667	10	5.2			18.8667	10.7	-1.4			18.8667	5.5	25.7
			18.8833	16.8	-2.5			18.8833	21.7	24.1			18.8833	-3	-4.5			18.8833	-6.2	42.1			18.8833	9.9	0.2			18.8833	10.1	5.2			18.8833	10.7	-1.4			18.8833	5.4	25.6
			18.9	16.6	-2.9			18.9	21.7	24.1			18.9	-3	-4.4			18.9	-6.1	42.2			18.9	9.9	0.2			18.9	10	5.2			18.9	10.7	-1.4			18.9	5.3	25.5
			18.9167	16.5	-3			18.9167	21.7	24.1			18.9167	-3.1	-4.4			18.9167	-6.1	42.3			18.9167	9.9	0.2			18.9167	10	5.2			18.9167	10.7	-1.5			18.9167	5.3	25.5
			18.9333	16.5	-3.3			18.9333	21.6	24.1			18.9333	-3.1	-4.3			18.9333	-6.1	42.3			18.9333	9.9	0.2			18.9333	10.1	5.2			18.9333	10.7	-1.4			18.9333	5.3	25.4
			18.95	16.4	-3.6			18.95	21.6	24.1			18.95	-3.1	-4.3			18.95	-6.1	42.5			18.95	9.9	0.2			18.95	10	5.2			18.95	10.7	-1.5			18.95	5.2	25.3
			18.9667	16.3	-3.9			18.9667	21.6	24.1			18.9667	-3.1	-4.3			18.9667	-6.1	42.5			18.9667	9.9	0.3			18.9667	10	5.2			18.9667	10.7	-1.5			18.9667	5.2	25.3
			18.9833	16.3	-4.2			18.9833	21.6	24.2			18.9833	-3.2	-4.2			18.9833	-6.1	42.6			18.9833	9.9	0.2			18.9833	10.1	5.2			18.9833	10.7	-1.5			18.9833	5.1	25.2
			19	16.3	-4.4			19	21.6	24.2			19	-3.2	-4.2			19	-6.1	42.7			19	9.9	0.2			19	10	5.2			19	10.7	-1.5			19	5.1	25.2
			19.0167	16.3	-4.5			19.0167	21.6	24.2			19.0167	-3.2	-4.2			19.0167	-6.1	42.8			19.0167	9.9	0.3			19.0167	10	5.2			19.0167	10.7	-1.5			19.0167	5.1	25.1
			19.0333	16.3	-4.8			19.0333	21.6	24.2			19.0333	-3.2	-4.1			19.0333	-6.1	42.9			19.0333	9.9	0.2			19.0333	10.1	5.2			19.0333	10.7	-1.5			19.0333	5	25.1
			19.05	16.4	-5			19.05	21.5	24.2			19.05	-3.2	-4.1			19.05	-6.1	42.9			19.05	9.9	0.2			19.05	10.1	5.2			19.05	10.7	-1.5			19.05	4.9	25
			19.0667	16.4	-5.2			19.0667	21.5	24.3			19.0667	-3.3	-4			19.0667	-6	43			19.0667	9.9	0.3			19.0667	10	5.2			19.0667	10.8	-1.6			19.0667	4.9	25
			19.0833	16.4	-5.4			19.0833	21.6	24.3			19.0833	-3.3	-4			19.0833	-6	43.2			19.0833	10	0.2			19.0833	10	5.1			19.0833	10.7	-1.6			19.0833	4.9	24.9
			19.1	16.5	-5.6			19.1	21.6	24.3			19.1	-3.3	-4			19.1	-6	43.2			19.1	9.9	0.2			19.1	10.1	5.2			19.1	10.8	-1.6			19.1	4.8	24.9
			19.1167	16.5	-5.8			19.1167	21.5	24.3			19.1167	-3.4	-3.9			19.1167	-5.9	43.3			19.1167	9.9	0.3			19.1167	10	5.2			19.1167	10.8	-1.6			19.1167	4.8	24.9
			19.1333	16.6	-6			19.1333	21.6	24.4			19.1333	-3.4	-3.9			19.1333	-5.9	43.3			19.1333	10	0.2			19.1333	10	5.1			19.1333	10.7	-1.6			19.1333	4.7	24.9
			19.15	16.7	-6.1			19.15	21.6	24.4			19.15	-3.4	-3.8			19.15	-5.9	43.5			19.15	9.9	0.2			19.15	10.1	5.1			19.15	10.8	-1.6			19.15	4.6	24.9
			19.1667	16.8	-6.3			19.1667	21.5	24.4			19.1667	-3.4	-3.8			19.1667	-5.8	43.5			19.1667	9.9	0.3			19.1667	10	5.2			19.1667	10.8	-1.6			19.1667	4.2	24.9
			19.1833	16.8	-6.5			19.1833	21.5	24.4			19.1833	-3.5	-3.8			19.1833	-5.8	43.6			19.1833	10	0.2			19.1833	10	5.1			19.1833	10.8	-1.6			19.1833	4.6	24.9
			19.2	16.8	-6.7			19.2	21.5	24.5			19.2	-3.5	-3.7			19.2	-5.8	43.7			19.2	9.9	0.2			19.2	10	5.1			19.2	10.8	-1.6			19.2	4.6	24.9
			19.2167	16.8	-6.9			19.2167	21.6	24.4			19.2167	-3.5	-3.7			19.2167	-5.7	43.8			19.2167	9.9	0.3			19.2167	10.1	5.1			19.2167	10.8	-1.7			19.2167	4.6	24.9
			19.2333	16.9	-7.1			19.2333	21.6	24.5			19.2333	-3.5	-3.7			19.2333	-5.6	43.9			19.2333	10	0.3			19.2333	10	5.1			19.2333	10.8	-1.7			19.2333	4.6	24.9
			19.25	16.9	-7.2			19.25	21.6	24.5			19.25	-3.6	-3.6			19.25	-5.6	43.9			19.25	9.9	0.2			19.25	10	5.1			19.25	10.8	-1.7			19.25	4.5	24.9
			19.2667	16.8	-7.4			19.2667	21.6	24.5			19.2667	-3.6	-3.6			19.2667	-5.5	44			19.2667	10	0.3			19.2667	10.1	5.1			19.2667	10.8	-1.7			19.2667	4.4	24.9
			19.2833	16.8	-7.6			19.2833	21.6	24.5			19.2833	-3.6	-3.5			19.2833	-5.4	44.1			19.2833	10	0.3			19.2833	10	5.1			19.2833	10.8	-1.7			19.2833	4.4	24.9
			19.3	16.7	-7.8			19.3	21.6	24.5			19.3	-3.6	-3.5			19.3	-5.4	44.2			19.3	9.9	0.2			19.3	10	5.1			19.3	10.8	-1.7			19.3	4.3	24.9
			19.3167	16.6	-8			19.3167	21.6	24.6			19.3167	-3.6	-3.5			19.3167	-5.3	44.3			19.3167	10	0.3			19.3167	10	5.1			19.3167	10.8	-1.7			19.3167	4.4	25
			19.3333	16.5	-8.3			19.3333	21.6	24.6			19.3333	-3.7	-3.4			19.3333	-5.2	44.3			19.3333	10	0.3			19.3333	10	5.1			19.3333	10.8	-1.8			19.3333	4.4	25
			19.35	16.4	-8.6			19.35	21.7	24.6			19.35	-3.7	-3.4			19.35	-5.1	44.4			19.35	9.9	0.2			19.35	10	5.1			19.35	10.8	-1.8			19.35	4.3	25
			19.3667	16.2	-8.8			19.3667	21.7	24.7			19.3667	-3.7	-3.4			19.3667	-5	44.5			19.3667	10	0.3			19.3667	10	5.1			19.3667	10.9	-1.8			19.3667	4.3	25.1
			19.3833	16	-8.9			19.3833	21.7	24.7			19.3833	-3.8	-3.3			19.3833	-4.9	44.6			19.3833	10	0.3			19.3833	10	5.1			19.3833	10.8	-1.8			19.3833	4.2	25.1
			19.4	15.8	-9.2			19.4	21.7	24.7			19.4	-3.8	-3.3			19.4	-4.9	44.7			19.4	9.9	0.3			19.4	10	5.1			19.4	10.8	-1.8			19.4	4.2	25.1
			19.4167	15.6	-9.5			19.4167	21.7	24.7			19.4167	-3.8	-3.3			19.4167	-4.8	44.8			19.4167	10	0.3			19.4167	10	5.1			19.4167	10.9	-1.8			19.4167	4.1	25.2
			19.4333	15.5	-9.8			19.4333	21.7	24.7			19.4333	-3.8	-3.2			19.4333	-4.7	44.9			19.4333	10	0.3			19.4333	10	5.1			19.4333	10.9	-1.8			19.4333	4.1	25.2
			19.45	15.2	-10.1			19.45	21.8	24.8			19.45	-3.9	-3.2			19.45	-4.6	44.9			19.45	9.9	0.3			19.45	10	5.1			19.45	10.9	-1.8			19.45	4.1	25.3
			19.4667	14.9	-10.4			19.4667	21.8	24.8			19.4667	-3.9	-3.2			19.4667	-4.4	45			19.4667	10	0.3			19.4667	10	5.1			19.4667	10.9	-1.8			19.4667	4	25.3
			19.4833	14.7	-10.7			19.4833	21.8	24.8			19.4833	-3.9	-3.2			19.4833	-4.3	45.1			19.4833	10	0.3			19.4833	10	5.1			19.4833	10.9	-1.9			19.4833	4	25.4
			19.5	14.4	-11			19.5	21.9	24.8			19.5	-4	-3.1			19.5	-4.2	45.2			19.5	9.9	0.3			19.5	10	5.1			19.5	10.9	-1.9			19.5	4	25.4
			19.5167	14.1	-11.1			19.5167	21.9	24.8			19.5167	-4	-3.1			19.5167	-4	45.2			19.5167	10	0.3			19.5167	10	5.1			19.5167	10.9	-1.9			19.5167	3.9	25.5
			19.5333	13.8	-11.4			19.5333	21.9	24.8			19.5333	-4	-3			19.5333	-4	45.3			19.5333	10	0.3			19.5333	10	5.1			19.5333	10.9	-1.9			19.5333	3.9	25.5
			19.55	13.7	-11.7			19.55	21.9	24.9			19.55	-4	-3			19.55	-3.9	45.4			19.55	10	0.3			19.55	10	5.1			19.55	10.9	-1.9			19.55	3.9	25.6
			19.5667	13.4	-12			19.5667	22	24.9			19.5667	-4.1	-3			19.5667	-3.7	45.5			19.5667	10	0.3			19.5667	10	5.1			19.5667	10.9	-1.9			19.5667	3.8	25.7
			19.5833	13.2	-12.3			19.5833	22	24.9			19.5833	-4.1	-3			19.5833	-3.6	45.5			19.5833	10	0.3			19.5833	10	5.1			19.5833	10.9	-1.9			19.5833	3.8	25.7
			19.6	12.9	-12.5			19.6	22	24.9			19.6	-4.1	-2.9			19.6	-3.4	45.6			19.6	10	0.3			19.6	10	5.1			19.6	10.9	-2			19.6	3.8	25.7
			19.6167	12.7	-12.8			19.6167	22.1	24.9			19.6167	-4.1	-2.9			19.6167	-3.3	45.7			19.6167	10	0.3			19.6167	10	5.1			19.6167	11	-1.9			19.6167	3.7	25.8
			19.6333	12.5	-12.9			19.6333	22.1	25			19.6333	-4.2	-2.9			19.6333	-3.1	45.8			19.6333	10	0.3			19.6333	10	5.1			19.6333	10.9	-2			19.6333	3.7	25.9
			19.65	12.3	-13.2			19.65	22.2	25			19.65	-4.2	-2.8			19.65	-3	45.9			19.65	10	0.3			19.65	10	5.1			19.65	10.9	-2			19.65	3.7	25.9
			19.6667	12.2	-13.4			19.6667	22.2	25			19.6667	-4.2	-2.8			19.6667	-2.9	46			19.6667	10	0.3			19.6667	9.9	5.1			19.6667	11	-2			19.6667	3.5	26
			19.6833	12	-13.6			19.6833	22.2	25			19.6833	-4.2	-2.8			19.6833	-2.7	46.1			19.6833	10	0.3			19.6833	10	5.1			19.6833	10.9	-2			19.6833	3.6	26.1
			19.7	11.9	-13.8			19.7	22.3	25.1			19.7	-4.3	-2.8			19.7	-2.6	46.1			19.7	10	0.3			19.7	10	5.1			19.7	10.9	-2			19.7	3.6	26.1
			19.7167	11.8	-14			19.7167	22.3	25.1			19.7167	-4.3	-2.7			19.7167	-2.4	46.2			19.7167	10.1	0.3			19.7167	10	5.2			19.7167	11	-2			19.7167	3.5	26.2
			19.7333	11.7	-14.1			19.7333	22.4	25.1			19.7333	-4.3	-2.7			19.7333	-2.2	46.3			19.7333	10	0.3			19.7333	10	5.1			19.7333	10.9	-2.1			19.7333	3.5	26.2
			19.75	11.7	-14.3			19.75	22.5	25.1			19.75	-4.3	-2.6			19.75	-2	46.4			19.75	10	0.3			19.75	10	5.1			19.75	10.9	-2			19.75	3.5	26.3
			19.7667	11.6	-14.5			19.7667	22.5	25.1			19.7667	-4.4	-2.6			19.7667	-1.8	46.4			19.7667	10.1	0.3			19.7667	9.9	5.2			19.7667	11	-2			19.7667	3.4	26.4
			19.7833	11.7	-14.6			19.7833	22.5	25.2			19.7833	-4.4	-2.6			19.7833	-1.7	46.5			19.7833	10	0.3			19.7833	9.9	5.1			19.7833	10.9	-2.1			19.7833	3.4	26.4
			19.8	11.7	-14.8			19.8	22.6	25.2			19.8	-4.4	-2.6			19.8	-1.6	46.6			19.8	10	0.3			19.8	10	5.1			19.8	11	-2.1			19.8	3.3	26.5
			19.8167	11.8	-15			19.8167	22.7	25.2			19.8167	-4.5	-2.5			19.8167	-1.4	46.7			19.8167	10.1	0.3			19.8167	10	5.2			19.8167	11	-2.1			19.8167	3.3	26.5
			19.8333	11.9	-15.1			19.8333	22.7	25.2			19.8333	-4.5	-2.5			19.8333	-1.1	46.7			19.8333	10	0.3			19.8333	9.9	5.1			19.8333	11	-2.1			19.8333	3.3	26.6
			19.85	12	-15.2			19.85	22.8	25.2			19.85	-4.5	-2.5			19.85	-1	46.8			19.85	10	0.4			19.85	10	5.1			19.85	11	-2.1			19.85	3.2	26.6
			19.8667	12.1	-15.3			19.8667	22.9	25.2			19.8667	-4.5	-2.4			19.8667	-0.8	46.9			19.8667	10.1	0.3			19.8667	10	5.2			19.8667	11	-2.1			19.8667	3.2	26.7
			19.8833	12.3	-15.4			19.8833	22.9	25.3			19.8833	-4.6	-2.4			19.8833	-0.5	47			19.8833	10	0.4			19.8833	9.9	5.2			19.8833	11	-2.2			19.8833	3.2	26.7
			19.9	12.5	-15.5			19.9	23	25.3			19.9	-4.6	-2.4			19.9	-0.4	47			19.9	10.1	0.4			19.9	9.9	5.1			19.9	11	-2.2			19.9	3.1	26.8
			19.9167	12.6	-15.6			19.9167	23	25.3			19.9167	-4.6	-2.4			19.9167	-0.3	47.1			19.9167	10.1	0.3			19.9167	10	5.2			19.9167	11	-2.2			19.9167	3	26.8
			19.9333	12.8	-15.6			19.9333	23.1	25.3			19.9333	-4.6	-2.3			19.9333	0	47.2			19.9333	10.1	0.3			19.9333	9.9	5.2			19.9333	11	-2.2			19.9333	3	26.9
			19.95	13	-15.7			19.95	23.2	25.4			19.95	-4.7	-2.3			19.95	0.1	47.2			19.95	10.1	0.4			19.95	9.9	5.1			19.95	11	-2.2			19.95	3	26.9
			19.9667	13.2	-15.7			19.9667	23.3	25.4			19.9667	-4.7	-2.3			19.9667	0.3	47.3			19.9667	10.1	0.4			19.9667	9.9	5.2			19.9667	11	-2.2			19.9667	2.9	27
			19.9833	13.5	-15.8			19.9833	23.3	25.4			19.9833	-4.7	-2.2			19.9833	0.5	47.3			19.9833	10.1	0.3			19.9833	9.9	5.2			19.9833	11	-2.2			19.9833	2.9	27
			20	13.7	-15.8			20	23.4	25.4			20	-4.7	-2.2			20	0.7	47.5			20	10.1	0.4			20	9.9	5.2			20	11	-2.2			20	2.8	27
			20.0167	13.9	-15.8			20.0167	23.5	25.5			20.0167	-4.8	-2.2			20.0167	0.8	47.5			20.0167	10.1	0.4			20.0167	9.9	5.2			20.0167	11	-2.3			20.0167	2.8	27.1
			20.0333	14	-15.8			20.0333	23.5	25.5			20.0333	-4.8	-2.2			20.0333	1.1	47.6			20.0333	10.1	0.4			20.0333	9.9	5.2			20.0333	11	-2.3			20.0333	2.8	27.1
			20.05	14.2	-15.8			20.05	23.6	25.5			20.05	-4.8	-2.1			20.05	1.3	47.6			20.05	10.1	0.4			20.05	9.8	5.2			20.05	11	-2.3			20.05	2.6	27.2
			20.0667	14.4	-15.8			20.0667	23.7	25.5			20.0667	-4.8	-2.1			20.0667	1.5	47.7			20.0667	10.1	0.4			20.0667	9.9	5.2			20.0667	11	-2.3			20.0667	2.6	27.2
			20.0833	14.6	-15.8			20.0833	23.8	25.5			20.0833	-4.9	-2.1			20.0833	1.8	47.8			20.0833	10.1	0.3			20.0833	9.9	5.2			20.0833	11	-2.3			20.0833	2.6	27.2
			20.1	14.7	-15.8			20.1	23.9	25.5			20.1	-4.9	-2			20.1	2	47.9			20.1	10.1	0.4			20.1	9.9	5.2			20.1	11	-2.3			20.1	2.6	27.3
			20.1167	14.8	-15.8			20.1167	24	25.5			20.1167	-4.9	-2			20.1167	2.2	47.9			20.1167	10.1	0.4			20.1167	9.9	5.2			20.1167	11	-2.3			20.1167	2.5	27.3
			20.1333	15	-15.8			20.1333	24	25.6			20.1333	-4.9	-2			20.1333	2.3	48			20.1333	10.1	0.4			20.1333	9.9	5.2			20.1333	11	-2.4			20.1333	2.5	27.3
			20.15	15	-15.8			20.15	24.1	25.6			20.15	-5	-2			20.15	2.5	48.1			20.15	10.2	0.4			20.15	9.9	5.2			20.15	11	-2.4			20.15	2.4	27.4
			20.1667	15.1	-15.7			20.1667	24.2	25.6			20.1667	-5	-1.9			20.1667	2.7	48.1			20.1667	10.1	0.4			20.1667	9.9	5.2			20.1667	11	-2.4			20.1667	2.4	27.4
			20.1833	15.2	-15.7			20.1833	24.3	25.6			20.1833	-5	-1.9			20.1833	3	48.2			20.1833	10.1	0.4			20.1833	9.9	5.2			20.1833	11	-2.4			20.1833	2.3	27.4
			20.2	15.3	-15.7			20.2	24.5	25.7			20.2	-5.1	-1.9			20.2	3.2	48.2			20.2	10.2	0.4			20.2	9.9	5.2			20.2	11	-2.4			20.2	2.3	27.4
			20.2167	15.3	-15.7			20.2167	24.5	25.7			20.2167	-5.1	-1.8			20.2167	3.4	48.4			20.2167	10.1	0.4			20.2167	9.8	5.2			20.2167	11.1	-2.4			20.2167	2.1	27.4
			20.2333	15.4	-15.7			20.2333	24.6	25.7			20.2333	-5.1	-1.8			20.2333	3.7	48.4			20.2333	10.1	0.4			20.2333	9.9	5.2			20.2333	11	-2.4			20.2333	1.7	27.5
			20.25	15.4	-15.6			20.25	24.8	25.7			20.25	-5.1	-1.8			20.25	3.8	48.4			20.25	10.2	0.4			20.25	9.9	5.2			20.25	11	-2.4			20.25	2.2	27.4
			20.2667	15.4	-15.6			20.2667	24.8	25.7			20.2667	-5.2	-1.8			20.2667	4	48.5			20.2667	10.1	0.4			20.2667	9.8	5.2			20.2667	11.1	-2.5			20.2667	2.2	27.5
			20.2833	15.4	-15.6			20.2833	24.9	25.7			20.2833	-5.2	-1.7			20.2833	4.2	48.6			20.2833	10.2	0.4			20.2833	9.8	5.3			20.2833	11	-2.5			20.2833	2.1	27.5
			20.3	15.3	-15.6			20.3	25	25.8			20.3	-5.2	-1.7			20.3	4.5	48.6			20.3	10.2	0.4			20.3	9.8	5.3			20.3	11	-2.5			20.3	2	27.5
			20.3167	15.3	-15.6			20.3167	25.2	25.8			20.3167	-5.2	-1.7			20.3167	4.7	48.7			20.3167	10.2	0.4			20.3167	9.8	5.2			20.3167	11	-2.5			20.3167	1.9	27.5
			20.3333	15.2	-15.7			20.3333	25.3	25.8			20.3333	-5.2	-1.7			20.3333	4.9	48.8			20.3333	10.1	0.4			20.3333	9.8	5.2			20.3333	11	-2.5			20.3333	1.9	27.5
			20.35	15.2	-15.7			20.35	25.4	25.8			20.35	-5.3	-1.6			20.35	5.1	48.9			20.35	10.2	0.4			20.35	9.8	5.3			20.35	11	-2.5			20.35	1.9	27.5
			20.3667	15.1	-15.7			20.3667	25.4	25.8			20.3667	-5.3	-1.6			20.3667	5.3	48.9			20.3667	10.1	0.4			20.3667	9.8	5.2			20.3667	11	-2.5			20.3667	1.8	27.5
			20.3833	15	-15.7			20.3833	25.6	25.9			20.3833	-5.3	-1.6			20.3833	5.5	48.9			20.3833	10.1	0.4			20.3833	9.8	5.3			20.3833	11	-2.5			20.3833	1.8	27.5
			20.4	15	-15.8			20.4	25.7	25.9			20.4	-5.4	-1.6			20.4	5.7	49			20.4	10.2	0.4			20.4	9.8	5.3			20.4	11	-2.5			20.4	1.7	27.5
			20.4167	14.9	-15.8			20.4167	25.8	25.9			20.4167	-5.4	-1.5			20.4167	5.9	49.1			20.4167	10.2	0.4			20.4167	9.8	5.3			20.4167	11	-2.6			20.4167	1.7	27.5
			20.4333	14.8	-15.9			20.4333	25.9	25.9			20.4333	-5.4	-1.5			20.4333	6.1	49.1			20.4333	10.2	0.4			20.4333	9.7	5.3			20.4333	11	-2.6			20.4333	1.6	27.5
			20.45	14.7	-15.9			20.45	26.1	25.9			20.45	-5.5	-1.5			20.45	6.4	49.2			20.45	10.2	0.4			20.45	9.8	5.3			20.45	11	-2.6			20.45	1.6	27.4
			20.4667	14.7	-16			20.4667	26.2	26			20.4667	-5.5	-1.5			20.4667	6.6	49.2			20.4667	10.2	0.4			20.4667	9.8	5.3			20.4667	11	-2.6			20.4667	1.6	27.4
			20.4833	14.6	-16.1			20.4833	26.3	26			20.4833	-5.5	-1.4			20.4833	6.8	49.3			20.4833	10.2	0.4			20.4833	9.7	5.3			20.4833	11	-2.6			20.4833	1.5	27.4
			20.5	14.5	-16.1			20.5	26.3	26			20.5	-5.5	-1.4			20.5	6.9	49.4			20.5	10.2	0.4			20.5	9.7	5.3			20.5	11	-2.6			20.5	1.5	27.4
			20.5167	14.5	-16.2			20.5167	26.5	26			20.5167	-5.6	-1.4			20.5167	7.2	49.4			20.5167	10.2	0.4			20.5167	9.7	5.3			20.5167	11	-2.7			20.5167	1.5	27.4
			20.5333	14.4	-16.3			20.5333	26.6	26			20.5333	-5.6	-1.4			20.5333	7.4	49.5			20.5333	10.2	0.4			20.5333	9.7	5.3			20.5333	11	-2.6			20.5333	1.4	27.3
			20.55	14.4	-16.4			20.55	26.7	26			20.55	-5.6	-1.3			20.55	7.7	49.5			20.55	10.2	0.4			20.55	9.7	5.3			20.55	11	-2.6			20.55	1.4	27.3
			20.5667	14.4	-16.6			20.5667	26.8	26.1			20.5667	-5.6	-1.3			20.5667	7.9	49.6			20.5667	10.2	0.4			20.5667	9.7	5.3			20.5667	11	-2.7			20.5667	1.3	27.3
			20.5833	14.4	-16.7			20.5833	26.9	26.1			20.5833	-5.7	-1.3			20.5833	8.1	49.6			20.5833	10.2	0.4			20.5833	9.6	5.3			20.5833	11	-2.7			20.5833	1.3	27.3
			20.6	14.4	-16.7			20.6	27	26.1			20.6	-5.7	-1.3			20.6	8.4	49.7			20.6	10.3	0.4			20.6	9.6	5.3			20.6	11	-2.7			20.6	1.3	27.2
			20.6167	14.4	-16.9			20.6167	27.2	26.1			20.6167	-5.7	-1.2			20.6167	8.6	49.8			20.6167	10.2	0.4			20.6167	9.7	5.3			20.6167	11	-2.7			20.6167	1.2	27.2
			20.6333	14.5	-17			20.6333	27.2	26.2			20.6333	-5.7	-1.2			20.6333	8.8	49.8			20.6333	10.2	0.5			20.6333	9.6	5.3			20.6333	11	-2.7			20.6333	1.2	27.2
			20.65	14.6	-17.2			20.65	27.3	26.2			20.65	-5.7	-1.2			20.65	9	49.9			20.65	10.3	0.4			20.65	9.6	5.3			20.65	11	-2.7			20.65	1.2	27.1
			20.6667	14.7	-17.3			20.6667	27.4	26.2			20.6667	-5.8	-1.2			20.6667	9.3	49.9			20.6667	10.2	0.4			20.6667	9.6	5.3			20.6667	11	-2.8			20.6667	0.9	27.1
			20.6833	14.8	-17.5			20.6833	27.5	26.2			20.6833	-5.8	-1.1			20.6833	9.5	50			20.6833	10.2	0.5			20.6833	9.6	5.3			20.6833	11	-2.8			20.6833	1.1	27
			20.7	15	-17.6			20.7	27.6	26.2			20.7	-5.8	-1.1			20.7	9.7	50			20.7	10.3	0.4			20.7	9.5	5.3			20.7	11	-2.8			20.7	1.2	26.9
			20.7167	15.1	-17.7			20.7167	27.7	26.3			20.7167	-5.9	-1.1			20.7167	10	50.1			20.7167	10.2	0.4			20.7167	9.6	5.3			20.7167	11	-2.8			20.7167	1.1	26.9
			20.7333	15.4	-17.8			20.7333	27.7	26.3			20.7333	-5.9	-1			20.7333	10.2	50.1			20.7333	10.3	0.5			20.7333	9.5	5.3			20.7333	11	-2.8			20.7333	1.1	26.9
			20.75	15.6	-18			20.75	27.8	26.3			20.75	-5.9	-1			20.75	10.4	50.2			20.75	10.3	0.4			20.75	9.5	5.3			20.75	11	-2.8			20.75	1.1	26.8
			20.7667	15.7	-18.2			20.7667	27.9	26.3			20.7667	-5.9	-1			20.7667	10.7	50.3			20.7667	10.2	0.4			20.7667	9.5	5.3			20.7667	11	-2.9			20.7667	1.1	26.8
			20.7833	16	-18.3			20.7833	28	26.3			20.7833	-6	-1			20.7833	10.9	50.3			20.7833	10.3	0.5			20.7833	9.5	5.3			20.7833	10.9	-2.9			20.7833	1	26.8
			20.8	16.3	-18.4			20.8	28	26.3			20.8	-6	-1			20.8	11.2	50.3			20.8	10.3	0.5			20.8	9.5	5.3			20.8	10.9	-2.8			20.8	1	26.7
			20.8167	16.6	-18.6			20.8167	28.1	26.4			20.8167	-6	-0.9			20.8167	11.5	50.4			20.8167	10.3	0.4			20.8167	9.5	5.3			20.8167	11	-2.9			20.8167	1	26.6
			20.8333	17	-18.7			20.8333	28.1	26.4			20.8333	-6	-0.9			20.8333	11.8	50.5			20.8333	10.3	0.5			20.8333	9.5	5.3			20.8333	10.9	-2.9			20.8333	1	26.6
			20.85	17.3	-18.8			20.85	28.1	26.4			20.85	-6	-0.9			20.85	12	50.5			20.85	10.3	0.5			20.85	9.4	5.3			20.85	10.9	-2.9			20.85	1	26.6
			20.8667	17.7	-18.9			20.8667	28.2	26.3			20.8667	-6.1	-0.8			20.8667	12.2	50.5			20.8667	10.3	0.5			20.8667	9.4	5.3			20.8667	10.9	-2.9			20.8667	1	26.5
			20.8833	17.9	-19.1			20.8833	28.2	26.4			20.8833	-6.1	-0.8			20.8833	12.5	50.6			20.8833	10.3	0.5			20.8833	9.4	5.3			20.8833	10.9	-2.9			20.8833	1	26.5
			20.9	18.2	-19.2			20.9	28.2	26.5			20.9	-6.1	-0.8			20.9	12.7	50.7			20.9	10.3	0.4			20.9	9.3	5.3			20.9	10.9	-2.9			20.9	1	26.4
			20.9167	18.6	-19.3			20.9167	28.2	26.5			20.9167	-6.1	-0.8			20.9167	13	50.7			20.9167	10.3	0.5			20.9167	9.3	5.3			20.9167	10.9	-3			20.9167	1	26.4
			20.9333	19	-19.5			20.9333	28.2	26.5			20.9333	-6.2	-0.7			20.9333	13.3	50.7			20.9333	10.4	0.5			20.9333	9.3	5.3			20.9333	10.9	-3			20.9333	0.9	26.3
			20.95	19.3	-19.5			20.95	28.2	26.5			20.95	-6.2	-0.7			20.95	13.6	50.8			20.95	10.4	0.5			20.95	9.3	5.3			20.95	10.9	-3			20.95	1	26.3
			20.9667	19.6	-19.6			20.9667	28.1	26.5			20.9667	-6.2	-0.7			20.9667	13.9	50.8			20.9667	10.3	0.5			20.9667	9.2	5.3			20.9667	10.9	-3			20.9667	1	26.3
			20.9833	20	-19.7			20.9833	28.2	26.5			20.9833	-6.2	-0.6			20.9833	14.1	50.9			20.9833	10.4	0.5			20.9833	9.3	5.3			20.9833	10.9	-3			20.9833	0.9	26.2
			21	20.2	-19.8			21	28.1	26.5			21	-6.3	-0.6			21	14.3	50.9			21	10.4	0.5			21	9.2	5.3			21	10.9	-3			21	0.9	26.2
			21.0167	20.5	-19.9			21.0167	28.1	26.6			21.0167	-6.3	-0.6			21.0167	14.6	51			21.0167	10.4	0.5			21.0167	9.2	5.3			21.0167	10.9	-3.1			21.0167	1	26.2
			21.0333	20.8	-20			21.0333	28	26.6			21.0333	-6.3	-0.6			21.0333	14.9	51			21.0333	10.4	0.5			21.0333	9.2	5.3			21.0333	10.8	-3			21.0333	1	26.2
			21.05	21.1	-20.1			21.05	28	26.6			21.05	-6.3	-0.5			21.05	15.2	51			21.05	10.4	0.5			21.05	9.1	5.3			21.05	10.8	-3.1			21.05	1	26.1
			21.0667	21.4	-20.2			21.0667	27.9	26.6			21.0667	-6.4	-0.5			21.0667	15.5	51.1			21.0667	10.4	0.5			21.0667	9.1	5.3			21.0667	10.8	-3.1			21.0667	1	26.1
			21.0833	21.7	-20.2			21.0833	27.8	26.7			21.0833	-6.4	-0.5			21.0833	15.8	51.2			21.0833	10.4	0.5			21.0833	9.1	5.3			21.0833	10.8	-3.1			21.0833	1	26.1
			21.1	21.9	-20.3			21.1	27.8	26.7			21.1	-6.4	-0.4			21.1	16	51.2			21.1	10.4	0.5			21.1	9	5.3			21.1	10.8	-3.1			21.1	1	26.1
			21.1167	22.1	-20.3			21.1167	27.7	26.5			21.1167	-6.5	-0.4			21.1167	16.3	51.2			21.1167	10.4	0.5			21.1167	9	5.3			21.1167	10.8	-3.1			21.1167	1	26.1
			21.1333	22.2	-20.4			21.1333	27.6	26.8			21.1333	-6.5	-0.4			21.1333	16.6	51.3			21.1333	10.4	0.5			21.1333	9	5.3			21.1333	10.8	-3.1			21.1333	1	26.2
			21.15	22.4	-20.5			21.15	27.5	26.8			21.15	-6.5	-0.4			21.15	16.9	51.3			21.15	10.4	0.5			21.15	9	5.3			21.15	10.8	-3.1			21.15	1	26.2
			21.1667	22.6	-20.5			21.1667	27.3	26.7			21.1667	-6.5	-0.3			21.1667	17.2	51.4			21.1667	10.4	0.5			21.1667	8.9	5.3			21.1667	10.8	-3.2			21.1667	1.1	26.2
			21.1833	22.8	-20.5			21.1833	27.2	26.8			21.1833	-6.5	-0.3			21.1833	17.5	51.4			21.1833	10.4	0.5			21.1833	8.9	5.3			21.1833	10.7	-3.2			21.1833	1.1	26.2
			21.2	22.9	-20.6			21.2	27.1	26.8			21.2	-6.6	-0.3			21.2	17.8	51.4			21.2	10.4	0.5			21.2	8.9	5.3			21.2	10.7	-3.2			21.2	1.1	26.2
			21.2167	23.1	-20.6			21.2167	27	26.8			21.2167	-6.6	-0.3			21.2167	18.1	51.5			21.2167	10.5	0.5			21.2167	8.8	5.3			21.2167	10.7	-3.2			21.2167	1.1	26.3
			21.2333	23.2	-20.6			21.2333	26.9	26.8			21.2333	-6.6	-0.2			21.2333	18.2	51.5			21.2333	10.5	0.5			21.2333	8.8	5.3			21.2333	10.7	-3.2			21.2333	1.1	26.4
			21.25	23.2	-20.6			21.25	26.7	26.8			21.25	-6.6	-0.2			21.25	18.5	51.5			21.25	10.4	0.5			21.25	8.7	5.3			21.25	10.7	-3.2			21.25	1.1	26.4
			21.2667	23.3	-20.6			21.2667	26.6	26.8			21.2667	-6.7	-0.2			21.2667	18.8	51.6			21.2667	10.5	0.5			21.2667	8.7	5.3			21.2667	10.7	-3.3			21.2667	1.2	26.5
			21.2833	23.4	-20.7			21.2833	26.4	26.9			21.2833	-6.7	-0.1			21.2833	19.1	51.7			21.2833	10.5	0.5			21.2833	8.7	5.3			21.2833	10.7	-3.3			21.2833	1.2	26.6
			21.3	23.5	-20.7			21.3	26.3	26.6			21.3	-6.7	-0.1			21.3	19.4	51.7			21.3	10.4	0.5			21.3	8.7	5.3			21.3	10.7	-3.3			21.3	1.2	26.7
			21.3167	23.5	-20.7			21.3167	26.1	27			21.3167	-6.7	-0.1			21.3167	19.7	51.7			21.3167	10.5	0.5			21.3167	8.6	5.3			21.3167	10.6	-3.3			21.3167	1.3	26.7
			21.3333	23.5	-20.7			21.3333	25.9	27.1			21.3333	-6.8	0			21.3333	19.8	51.8			21.3333	10.5	0.5			21.3333	8.6	5.3			21.3333	10.6	-3.3			21.3333	1.2	26.8
			21.35	23.5	-20.7			21.35	25.9	27			21.35	-6.8	0			21.35	20.1	51.8			21.35	10.5	0.5			21.35	8.6	5.3			21.35	10.6	-3.3			21.35	1.1	26.9
			21.3667	23.6	-20.7			21.3667	25.7	27			21.3667	-6.8	0			21.3667	20.4	51.8			21.3667	10.5	0.5			21.3667	8.5	5.3			21.3667	10.6	-3.3			21.3667	1.3	27.1
			21.3833	23.6	-20.7			21.3833	25.6	27			21.3833	-6.8	0			21.3833	20.6	51.9			21.3833	10.5	0.5			21.3833	8.5	5.3			21.3833	10.6	-3.3			21.3833	1.3	27.2
			21.4	23.5	-20.7			21.4	25.4	27			21.4	-6.9	0			21.4	20.9	51.9			21.4	10.5	0.5			21.4	8.5	5.3			21.4	10.6	-3.3			21.4	1.3	27.3
			21.4167	23.5	-20.6			21.4167	25.3	27.1			21.4167	-6.9	0			21.4167	21.2	52			21.4167	10.5	0.5			21.4167	8.4	5.3			21.4167	10.6	-3.4			21.4167	1.4	27.4
			21.4333	23.5	-20.6			21.4333	25.2	27.1			21.4333	-6.9	0.1			21.4333	21.5	52			21.4333	10.5	0.5			21.4333	8.4	5.3			21.4333	10.5	-3.4			21.4333	1.4	27.6
			21.45	23.5	-20.6			21.45	25.1	27.1			21.45	-6.9	0.1			21.45	21.8	52			21.45	10.5	0.5			21.45	8.3	5.3			21.45	10.6	-3.4			21.45	1.4	27.7
			21.4667	23.5	-20.6			21.4667	24.9	27.1			21.4667	-6.9	0.1			21.4667	22.1	52.1			21.4667	10.6	0.5			21.4667	8.3	5.2			21.4667	10.5	-3.4			21.4667	1.5	27.9
			21.4833	23.5	-20.6			21.4833	24.9	27.1			21.4833	-7	0.2			21.4833	22.2	52.2			21.4833	10.5	0.5			21.4833	8.3	5.3			21.4833	10.5	-3.4			21.4833	1.5	28.1
			21.5	23.4	-20.5			21.5	24.8	27.1			21.5	-7	0.2			21.5	22.4	52.2			21.5	10.6	0.5			21.5	8.2	5.3			21.5	10.5	-3.4			21.5	1.5	28.2
			21.5167	23.4	-20.5			21.5167	24.7	27.1			21.5167	-7	0.2			21.5167	22.7	52.2			21.5167	10.6	0.5			21.5167	8.2	5.3			21.5167	10.5	-3.4			21.5167	1.5	28.4
			21.5333	23.3	-20.5			21.5333	24.6	27.2			21.5333	-7	0.3			21.5333	23	52.2			21.5333	10.6	0.5			21.5333	8.1	5.3			21.5333	10.5	-3.5			21.5333	1.6	28.5
			21.55	23.3	-20.5			21.55	24.6	27.2			21.55	-7.1	0.3			21.55	23.2	52.3			21.55	10.6	0.5			21.55	8.1	5.3			21.55	10.5	-3.5			21.55	1.6	28.6
			21.5667	23.3	-20.5			21.5667	24.6	27.2			21.5667	-7.1	0.3			21.5667	23.4	52.3			21.5667	10.6	0.5			21.5667	8	5.3			21.5667	10.4	-3.5			21.5667	1.6	28.8
			21.5833	23.2	-20.5			21.5833	24.6	27.2			21.5833	-7.1	0.4			21.5833	23.6	52.3			21.5833	10.6	0.5			21.5833	8	5.3			21.5833	10.4	-3.5			21.5833	1.6	28.9
			21.6	23.2	-20.4			21.6	24.7	27.2			21.6	-7.2	0.4			21.6	23.9	52.4			21.6	10.6	0.5			21.6	8	5.3			21.6	10.4	-3.5			21.6	1.6	29.1
			21.6167	23.1	-20.4			21.6167	24.8	27.3			21.6167	-7.2	0.4			21.6167	24.2	52.4			21.6167	10.7	0.5			21.6167	7.9	5.3			21.6167	10.4	-3.6			21.6167	1.7	29.2
			21.6333	23.1	-20.4			21.6333	24.9	27.2			21.6333	-7.2	0.4			21.6333	24.4	52.5			21.6333	10.6	0.5			21.6333	7.9	5.3			21.6333	10.4	-3.6			21.6333	1.7	29.3
			21.65	23	-20.4			21.65	25	27.3			21.65	-7.2	0.5			21.65	24.6	52.5			21.65	10.6	0.5			21.65	7.9	5.3			21.65	10.4	-3.5			21.65	1.7	29.4
			21.6667	23	-20.3			21.6667	25.3	27.3			21.6667	-7.2	0.5			21.6667	24.9	52.5			21.6667	10.7	0.6			21.6667	7.8	5.3			21.6667	10.3	-3.6			21.6667	1.7	29.6
			21.6833	22.9	-20.3			21.6833	25.5	27.3			21.6833	-7.3	0.6			21.6833	25.2	52.6			21.6833	10.6	0.5			21.6833	7.7	5.3			21.6833	10.3	-3.6			21.6833	1.7	29.6
			21.7	22.9	-20.3			21.7	25.6	27.3			21.7	-7.3	0.6			21.7	25.4	52.6			21.7	10.7	0.5			21.7	7.7	5.3			21.7	10.3	-3.6			21.7	1.8	29.7
			21.7167	22.9	-20.3			21.7167	26	27.4			21.7167	-7.3	0.6			21.7167	25.5	52.6			21.7167	10.7	0.6			21.7167	7.6	5.3			21.7167	10.3	-3.6			21.7167	1.8	29.8
			21.7333	22.9	-20.2			21.7333	26.4	27.4			21.7333	-7.3	0.7			21.7333	25.8	52.7			21.7333	10.7	0.5			21.7333	7.6	5.3			21.7333	10.3	-3.6			21.7333	1.8	29.9
			21.75	22.9	-20.2			21.75	26.8	27.4			21.75	-7.4	0.7			21.75	26	52.7			21.75	10.7	0.5			21.75	7.6	5.3			21.75	10.3	-3.6			21.75	1.8	30
			21.7667	22.9	-20.2			21.7667	27.2	27.4			21.7667	-7.4	0.7			21.7667	26.2	52.8			21.7667	10.7	0.5			21.7667	7.5	5.3			21.7667	10.2	-3.7			21.7667	1.8	30
			21.7833	22.8	-20.2			21.7833	27.7	27.4			21.7833	-7.4	0.8			21.7833	26.5	52.8			21.7833	10.7	0.5			21.7833	7.5	5.3			21.7833	10.2	-3.7			21.7833	1.8	30.1
			21.8	22.8	-20.2			21.8	28.2	27.4			21.8	-7.4	0.8			21.8	26.7	52.8			21.8	10.7	0.5			21.8	7.4	5.3			21.8	10.2	-3.7			21.8	1.9	30.1
			21.8167	22.8	-20.2			21.8167	28.4	27.5			21.8167	-7.5	0.9			21.8167	26.8	52.9			21.8167	10.7	0.6			21.8167	7.4	5.3			21.8167	10.2	-3.7			21.8167	1.9	30.2
			21.8333	22.8	-20.2			21.8333	28.9	27.5			21.8333	-7.5	0.9			21.8333	27.1	53			21.8333	10.7	0.5			21.8333	7.3	5.3			21.8333	10.2	-3.7			21.8333	1.9	30.2
			21.85	22.9	-20.2			21.85	29.5	27.5			21.85	-7.5	0.9			21.85	27.3	53			21.85	10.8	0.6			21.85	7.3	5.3			21.85	10.2	-3.7			21.85	1.9	30.2
			21.8667	22.9	-20.2			21.8667	30	27.5			21.8667	-7.5	0.9			21.8667	27.5	53			21.8667	10.8	0.6			21.8667	7.2	5.3			21.8667	10.2	-3.7			21.8667	1.9	30.2
			21.8833	22.9	-20.2			21.8833	30.5	27.5			21.8833	-7.6	1			21.8833	27.7	53.1			21.8833	10.7	0.5			21.8833	7.2	5.3			21.8833	10.2	-3.8			21.8833	1.9	30.2
			21.9	22.9	-20.1			21.9	31	27.5			21.9	-7.6	1			21.9	27.9	53.1			21.9	10.8	0.5			21.9	7.2	5.4			21.9	10.2	-3.8			21.9	1.9	30.2
			21.9167	22.9	-20.1			21.9167	31.5	27.6			21.9167	-7.6	1.1			21.9167	28.1	53.1			21.9167	10.8	0.6			21.9167	7.1	5.4			21.9167	10.1	-3.8			21.9167	1.9	30.2
			21.9333	22.9	-20.1			21.9333	32	27.6			21.9333	-7.6	1.1			21.9333	28.4	53.2			21.9333	10.8	0.5			21.9333	7	5.3			21.9333	10.1	-3.8			21.9333	1.9	30.1
			21.95	23	-20.1			21.95	32.2	27.6			21.95	-7.7	1.2			21.95	28.5	53.2			21.95	10.8	0.6			21.95	7	5.4			21.95	10.1	-3.8			21.95	1.9	30.1
			21.9667	23	-20.1			21.9667	32.7	27.6			21.9667	-7.7	1.2			21.9667	28.7	53.3			21.9667	10.8	0.6			21.9667	7	5.4			21.9667	10.1	-3.8			21.9667	1.9	30
			21.9833	23	-20.2			21.9833	33.1	27.7			21.9833	-7.7	1.2			21.9833	28.9	53.3			21.9833	10.8	0.5			21.9833	6.9	5.4			21.9833	10.1	-3.9			21.9833	1.9	30
			22	23	-20.2			22	33.5	27.7			22	-7.7	1.3			22	29.1	53.3			22	10.8	0.6			22	6.9	5.4			22	10.1	-3.9			22	1.9	29.9
			22.0167	23	-20.2			22.0167	33.8	27.6			22.0167	-7.7	1.3			22.0167	29.3	53.4			22.0167	10.9	0.6			22.0167	6.9	5.4			22.0167	10	-3.9			22.0167	1.7	29.8
			22.0333	23.1	-20.2			22.0333	34.2	27.7			22.0333	-7.8	1.3			22.0333	29.5	53.5			22.0333	10.8	0.5			22.0333	6.8	5.4			22.0333	10	-3.9			22.0333	2	29.8
			22.05	23.1	-20.2			22.05	34.3	27.7			22.05	-7.8	1.4			22.05	29.7	53.5			22.05	10.9	0.6			22.05	6.8	5.4			22.05	10	-3.9			22.05	2	29.7
			22.0667	23.1	-20.2			22.0667	34.6	27.7			22.0667	-7.8	1.4			22.0667	29.8	53.5			22.0667	10.9	0.5			22.0667	6.7	5.5			22.0667	10	-3.9			22.0667	1.9	29.6
			22.0833	23.1	-20.2			22.0833	34.9	27.7			22.0833	-7.9	1.5			22.0833	30	53.6			22.0833	10.9	0.5			22.0833	6.6	5.4			22.0833	10	-3.9			22.0833	1.9	29.5
			22.1	23.2	-20.2			22.1	35.1	27.8			22.1	-7.9	1.5			22.1	30.2	53.6			22.1	10.9	0.6			22.1	6.6	5.5			22.1	10	-4			22.1	1.9	29.5
			22.1167	23.2	-20.2			22.1167	35.3	27.8			22.1167	-7.9	1.5			22.1167	30.4	53.6			22.1167	10.9	0.5			22.1167	6.6	5.5			22.1167	9.9	-4			22.1167	1.8	29.3
			22.1333	23.2	-20.2			22.1333	35.5	27.8			22.1333	-7.9	1.6			22.1333	30.6	53.7			22.1333	10.9	0.5			22.1333	6.5	5.5			22.1333	9.9	-4			22.1333	1.9	29.2
			22.15	23.2	-20.3			22.15	35.6	27.8			22.15	-8	1.6			22.15	30.8	53.7			22.15	11	0.6			22.15	6.5	5.5			22.15	9.9	-4			22.15	1.9	29.1
			22.1667	23.2	-20.3			22.1667	35.7	27.9			22.1667	-8	1.7			22.1667	30.9	53.8			22.1667	11	0.6			22.1667	6.5	5.5			22.1667	9.9	-4			22.1667	1.9	29
			22.1833	23.2	-20.3			22.1833	35.7	27.8			22.1833	-8.1	1.7			22.1833	31	53.8			22.1833	11	0.5			22.1833	6.4	5.5			22.1833	9.9	-4			22.1833	1.8	28.9
			22.2	23.2	-20.3			22.2	35.8	27.9			22.2	-8	1.8			22.2	31.3	53.9			22.2	11	0.6			22.2	6.4	5.5			22.2	9.9	-4.1			22.2	1.9	28.8
			22.2167	23.2	-20.4			22.2167	35.8	27.9			22.2167	-7.9	1.8			22.2167	31.4	53.9			22.2167	11	0.5			22.2167	6.3	5.6			22.2167	9.9	-4.1			22.2167	1.9	28.6
			22.2333	23.2	-20.4			22.2333	35.8	27.9			22.2333	-8	1.8			22.2333	31.6	54			22.2333	11	0.6			22.2333	6.2	5.6			22.2333	9.8	-4.1			22.2333	1.8	28.5
			22.25	23.2	-20.4			22.25	35.8	27.9			22.25	-8.2	1.9			22.25	31.8	54			22.25	11	0.6			22.25	6.2	5.6			22.25	9.9	-4.1			22.25	1.8	28.4
			22.2667	23.2	-20.5			22.2667	35.7	27.9			22.2667	-8.1	1.9			22.2667	31.9	54			22.2667	11	0.6			22.2667	6.2	5.6			22.2667	9.8	-4.1			22.2667	1.8	28.2
			22.2833	23.2	-20.5			22.2833	35.7	27.9			22.2833	-8.1	2			22.2833	32.1	54.1			22.2833	11	0.6			22.2833	6.1	5.6			22.2833	9.8	-4.1			22.2833	1.8	28.1
			22.3	23.2	-20.5			22.3	35.5	28			22.3	-8.2	2			22.3	32.2	54.2			22.3	11.1	0.6			22.3	6.1	5.6			22.3	9.8	-4.1			22.3	1.8	28
			22.3167	23.2	-20.5			22.3167	35.4	28			22.3167	-8.2	2.1			22.3167	32.4	54.2			22.3167	11.1	0.6			22.3167	6.1	5.6			22.3167	9.8	-4.2			22.3167	1.8	27.8
			22.3333	23.1	-20.6			22.3333	35.2	28			22.3333	-8.2	2.1			22.3333	32.5	54.2			22.3333	11.1	0.6			22.3333	6	5.7			22.3333	9.8	-4.1			22.3333	1.7	27.7
			22.35	23.1	-20.6			22.35	35	28			22.35	-8.4	2.1			22.35	32.7	54.3			22.35	11.1	0.6			22.35	6	5.7			22.35	9.8	-4.2			22.35	1.8	27.5
			22.3667	23.1	-20.6			22.3667	34.8	28			22.3667	-8.3	2.2			22.3667	32.9	54.4			22.3667	11.1	0.5			22.3667	5.9	5.7			22.3667	9.7	-4.2			22.3667	1.7	27.4
			22.3833	23	-20.7			22.3833	34.6	28.1			22.3833	-8.3	2.2			22.3833	33	54.4			22.3833	11.1	0.6			22.3833	5.9	5.7			22.3833	9.7	-4.2			22.3833	1.7	27.2
			22.4	23	-20.7			22.4	34.3	28			22.4	-8.3	2.3			22.4	33.2	54.5			22.4	11.1	0.6			22.4	5.8	5.7			22.4	9.7	-4.2			22.4	1.7	27.1
			22.4167	22.9	-20.7			22.4167	34.2	28.1			22.4167	-8.2	2.3			22.4167	33.3	54.5			22.4167	11.1	0.6			22.4167	5.8	5.7			22.4167	9.7	-4.2			22.4167	1.7	27
			22.4333	22.9	-20.7			22.4333	33.9	28.1			22.4333	-8.3	2.4			22.4333	33.4	54.6			22.4333	11.2	0.6			22.4333	5.7	5.8			22.4333	9.7	-4.2			22.4333	1.6	26.8
			22.45	22.8	-20.8			22.45	33.6	28.1			22.45	-8.4	2.4			22.45	33.6	54.6			22.45	11.2	0.6			22.45	5.7	5.8			22.45	9.7	-4.2			22.45	1.7	26.6
			22.4667	22.7	-20.8			22.4667	33.3	28.1			22.4667	-8.4	2.4			22.4667	33.8	54.6			22.4667	11.2	0.5			22.4667	5.7	5.8			22.4667	9.7	-4.3			22.4667	1.6	26.5
			22.4833	22.7	-20.8			22.4833	33	28.1			22.4833	-8.4	2.5			22.4833	33.9	54.7			22.4833	11.2	0.6			22.4833	5.6	5.8			22.4833	9.6	-4.3			22.4833	1.6	26.3
			22.5	22.6	-20.9			22.5	32.7	28.2			22.5	-8.5	2.5			22.5	34.1	54.8			22.5	11.2	0.6			22.5	5.6	5.9			22.5	9.6	-4.3			22.5	1.7	26.1
			22.5167	22.5	-20.9			22.5167	32.4	28.2			22.5167	-8.4	2.6			22.5167	34.2	54.8			22.5167	11.2	0.5			22.5167	5.6	5.9			22.5167	9.6	-4.3			22.5167	1.6	25.9
			22.5333	22.4	-21			22.5333	32.2	28.2			22.5333	-8.5	2.6			22.5333	34.3	54.9			22.5333	11.3	0.6			22.5333	5.5	5.9			22.5333	9.6	-4.3			22.5333	1.5	25.9
			22.55	22.3	-21			22.55	31.9	28.2			22.55	-8.5	2.7			22.55	34.4	54.9			22.55	11.2	0.6			22.55	5.5	5.9			22.55	9.6	-4.3			22.55	1.6	25.7
			22.5667	22.2	-21			22.5667	31.6	28.2			22.5667	-8.5	2.7			22.5667	34.6	55			22.5667	11.3	0.5			22.5667	5.5	5.9			22.5667	9.6	-4.4			22.5667	1.6	25.5
			22.5833	22.1	-21.1			22.5833	31.3	28.2			22.5833	-8.6	2.8			22.5833	34.7	55.1			22.5833	11.3	0.6			22.5833	5.4	6			22.5833	9.6	-4.4			22.5833	1.6	25.3
			22.6	22	-21.1			22.6	31	28.3			22.6	-8.6	2.8			22.6	34.8	55.1			22.6	11.3	0.6			22.6	5.4	6			22.6	9.6	-4.4			22.6	1.6	25.2
			22.6167	21.9	-21.2			22.6167	30.7	28.3			22.6167	-8.6	2.8			22.6167	35	55.1			22.6167	11.3	0.5			22.6167	5.4	6			22.6167	9.5	-4.4			22.6167	1.5	25
			22.6333	21.8	-21.2			22.6333	30.4	28.3			22.6333	-8.7	2.9			22.6333	35.1	55.2			22.6333	11.4	0.6			22.6333	5.3	6.1			22.6333	9.5	-4.4			22.6333	1.5	24.8
			22.65	21.7	-21.3			22.65	30.1	28.3			22.65	-8.7	3			22.65	35.3	55.3			22.65	11.3	0.6			22.65	5.2	6.1			22.65	9.5	-4.4			22.65	1.5	24.7
			22.6667	21.5	-21.3			22.6667	29.9	28.3			22.6667	-8.7	3			22.6667	35.3	55.3			22.6667	11.4	0.5			22.6667	5.2	6.1			22.6667	9.5	-4.5			22.6667	1.5	24.5
			22.6833	21.4	-21.3			22.6833	29.6	28.4			22.6833	-8.7	3			22.6833	35.4	55.4			22.6833	11.4	0.6			22.6833	5.2	6.1			22.6833	9.5	-4.5			22.6833	1.5	24.3
			22.7	21.2	-21.4			22.7	29.4	28.4			22.7	-8.7	3.1			22.7	35.6	55.5			22.7	11.4	0.6			22.7	5.1	6.1			22.7	9.5	-4.5			22.7	1.5	24.2
			22.7167	21	-21.4			22.7167	29.1	28.4			22.7167	-8.8	3.1			22.7167	35.7	55.5			22.7167	11.4	0.6			22.7167	5.1	6.2			22.7167	9.4	-4.5			22.7167	1.5	24
			22.7333	21	-21.5			22.7333	28.8	28.4			22.7333	-8.8	3.2			22.7333	35.9	55.6			22.7333	11.4	0.6			22.7333	5.1	6.2			22.7333	9.5	-4.5			22.7333	1.5	23.8
			22.75	20.8	-21.5			22.75	28.6	28.4			22.75	-8.8	3.2			22.75	36	55.6			22.75	11.4	0.6			22.75	5	6.2			22.75	9.4	-4.5			22.75	1.5	23.6
			22.7667	20.6	-21.6			22.7667	28.3	28.5			22.7667	-8.8	3.3			22.7667	36.1	55.7			22.7667	11.5	0.5			22.7667	5	6.2			22.7667	9.4	-4.5			22.7667	1.5	23.5
			22.7833	20.4	-21.6			22.7833	28.2	28.4			22.7833	-8.9	3.3			22.7833	36.2	55.7			22.7833	11.4	0.6			22.7833	5	6.2			22.7833	9.4	-4.6			22.7833	1.5	23.3
			22.8	20.2	-21.6			22.8	27.8	28.4			22.8	-8.9	3.4			22.8	36.3	55.8			22.8	11.5	0.6			22.8	4.9	6.3			22.8	9.4	-4.6			22.8	1.5	23.1
			22.8167	20.1	-21.7			22.8167	27.7	28.5			22.8167	-8.9	3.4			22.8167	36.4	55.8			22.8167	11.5	0.5			22.8167	4.9	6.3			22.8167	9.4	-4.6			22.8167	1.5	22.9
			22.8333	19.9	-21.7			22.8333	27.5	28.5			22.8333	-9	3.5			22.8333	36.6	55.9			22.8333	11.5	0.6			22.8333	4.8	6.3			22.8333	9.4	-4.6			22.8333	1.5	22.8
			22.85	19.8	-21.8			22.85	27.2	28.5			22.85	-9	3.5			22.85	36.7	56			22.85	11.5	0.5			22.85	4.8	6.4			22.85	9.4	-4.6			22.85	1.5	22.6
			22.8667	19.6	-21.8			22.8667	27	28.5			22.8667	-9	3.5			22.8667	36.8	56			22.8667	11.6	0.5			22.8667	4.8	6.4			22.8667	9.4	-4.6			22.8667	1.5	22.4
			22.8833	19.4	-21.9			22.8833	26.8	28.6			22.8833	-9	3.6			22.8833	36.9	56.1			22.8833	11.5	0.6			22.8833	4.8	6.4			22.8833	9.4	-4.7			22.8833	1.5	22.2
			22.9	19.2	-21.9			22.9	26.7	28.6			22.9	-9	3.6			22.9	37	56.1			22.9	11.6	0.6			22.9	4.7	6.4			22.9	9.3	-4.7			22.9	1.5	22.1
			22.9167	19	-21.9			22.9167	26.5	28.6			22.9167	-9.1	3.7			22.9167	37.1	56.2			22.9167	11.6	0.5			22.9167	4.7	6.5			22.9167	9.3	-4.7			22.9167	1.5	21.9
			22.9333	18.9	-22			22.9333	26.4	28.6			22.9333	-9.1	3.7			22.9333	37.2	56.3			22.9333	11.5	0.6			22.9333	4.7	6.5			22.9333	9.3	-4.7			22.9333	1.5	21.8
			22.95	18.7	-22			22.95	26.2	28.6			22.95	-9.1	3.8			22.95	37.3	56.3			22.95	11.6	0.6			22.95	4.6	6.5			22.95	9.3	-4.7			22.95	1.5	21.6
			22.9667	18.6	-22			22.9667	26	28.6			22.9667	-9.1	3.8			22.9667	37.4	56.4			22.9667	11.6	0.6			22.9667	4.6	6.6			22.9667	9.3	-4.7			22.9667	1.5	21.4
			22.9833	18.4	-22.1			22.9833	25.8	28.6			22.9833	-9.2	3.9			22.9833	37.5	56.8			22.9833	11.6	0.6			22.9833	4.6	6.6			22.9833	9.3	-4.7			22.9833	1.5	21.2
			23	18.3	-22.1			23	25.7	28.7			23	-9.2	3.9			23	37.7	56.4			23	11.6	0.6			23	4.5	6.6			23	9.3	-4.7			23	1.5	21.1
			23.0167	18.1	-22.1			23.0167	25.6	28.7			23.0167	-9.2	4			23.0167	37.7	56.5			23.0167	11.6	0.5			23.0167	4.4	6.6			23.0167	9.2	-4.7			23.0167	1.6	21
			23.0333	18	-22.2			23.0333	25.4	28.6			23.0333	-9.2	4			23.0333	37.8	56.6			23.0333	11.6	0.6			23.0333	4.5	6.7			23.0333	9.3	-4.8			23.0333	1.6	20.8
			23.05	17.8	-22.2			23.05	25.3	28.8			23.05	-9.3	4.1			23.05	37.9	56.7			23.05	11.7	0.6			23.05	4.5	6.7			23.05	9.2	-4.8			23.05	1.6	20.7
			23.0667	17.7	-22.2			23.0667	25.1	28.7			23.0667	-9.3	4.1			23.0667	38	56.8			23.0667	11.7	0.5			23.0667	4.5	6.7			23.0667	9.2	-4.8			23.0667	1.6	20.5
			23.0833	17.5	-22.3			23.0833	25	28.7			23.0833	-9.3	4.2			23.0833	38.1	56.8			23.0833	11.7	0.6			23.0833	4.4	6.7			23.0833	9.2	-4.9			23.0833	1.6	20.4
			23.1	17.5	-22.3			23.1	24.8	28.8			23.1	-9.3	4.2			23.1	38.2	56.8			23.1	11.7	0.5			23.1	4.4	6.8			23.1	9.2	-4.8			23.1	1.6	20.2
			23.1167	17.3	-22.3			23.1167	24.7	28.7			23.1167	-9.4	4.3			23.1167	38.3	56.9			23.1167	11.7	0.5			23.1167	4.4	6.8			23.1167	9.2	-4.8			23.1167	1.6	20
			23.1333	17.2	-22.3			23.1333	24.6	28.8			23.1333	-9.4	4.3			23.1333	38.4	57			23.1333	11.7	0.6			23.1333	4.4	6.8			23.1333	9.2	-4.9			23.1333	1.7	19.9
			23.15	17.1	-22.3			23.15	24.5	28.8			23.15	-9.4	4.4			23.15	38.5	57.1			23.15	11.8	0.5			23.15	4.4	6.8			23.15	9.1	-4.9			23.15	1.7	19.9
			23.1667	17	-22.4			23.1667	24.4	28.8			23.1667	-9.4	4.4			23.1667	38.6	57.1			23.1667	11.8	0.5			23.1667	4.3	6.8			23.1667	9.1	-4.9			23.1667	1.7	19.7
			23.1833	16.9	-22.4			23.1833	24.3	28.8			23.1833	-9.5	4.5			23.1833	38.7	57.2			23.1833	11.8	0.6			23.1833	4	6.9			23.1833	9.2	-4.9			23.1833	1.7	19.6
			23.2	16.9	-22.4			23.2	24.2	28.7			23.2	-9.5	4.5			23.2	38.7	57.3			23.2	11.8	0.5			23.2	3.5	6.9			23.2	9.1	-4.9			23.2	1.8	19.5
			23.2167	16.8	-22.4			23.2167	24.1	28.7			23.2167	-9.5	4.6			23.2167	38.9	57.3			23.2167	11.8	0.5			23.2167	4.5	6.9			23.2167	9.1	-4.9			23.2167	1.8	19.4
			23.2333	16.7	-22.4			23.2333	24	28.9			23.2333	-9.5	4.6			23.2333	39	57.3			23.2333	11.8	0.6			23.2333	4.3	7			23.2333	9.1	-5			23.2333	1.8	19.3
			23.25	16.6	-22.5			23.25	23.9	28.9			23.25	-9.5	4.7			23.25	39	57.4			23.25	11.9	0.6			23.25	4.3	7			23.25	9.1	-5			23.25	1.8	19.3
			23.2667	16.6	-22.5			23.2667	23.8	28.9			23.2667	-9.6	4.7			23.2667	39.1	57.5			23.2667	11.9	0.5			23.2667	4.2	7			23.2667	9	-5			23.2667	1.8	19.2
			23.2833	16.5	-22.5			23.2833	23.7	28.9			23.2833	-9.6	4.8			23.2833	39.2	57.5			23.2833	11.9	0.6			23.2833	4.2	7			23.2833	9.1	-5			23.2833	1.9	19.1
			23.3	16.4	-22.5			23.3	23.6	28.9			23.3	-9.6	4.8			23.3	39.3	57.5			23.3	11.9	0.6			23.3	4.2	7.1			23.3	9	-5			23.3	1.9	19
			23.3167	16.4	-22.5			23.3167	23.5	28.9			23.3167	-9.6	4.9			23.3167	39.4	57.6			23.3167	11.9	0.5			23.3167	4.1	7.1			23.3167	9	-5			23.3167	1.9	18.9
			23.3333	16.3	-22.5			23.3333	23.4	29			23.3333	-9.7	4.9			23.3333	39.5	57.7			23.3333	12	0.5			23.3333	4.1	7.1			23.3333	9	-5			23.3333	1.9	18.9
			23.35	16.3	-22.5			23.35	23.3	29			23.35	-9.7	5			23.35	39.5	57.7			23.35	12	0.6			23.35	4.1	7.1			23.35	9	-5.1			23.35	2	18.8
			23.3667	16.2	-22.5			23.3667	23.2	29			23.3667	-9.7	5			23.3667	39.6	57.8			23.3667	11.9	0.5			23.3667	4.1	7.1			23.3667	9	-5.1			23.3667	1.9	18.8
			23.3833	16.1	-22.5			23.3833	23.2	29			23.3833	-9.7	5.1			23.3833	39.8	57.9			23.3833	12	0.5			23.3833	4	7.2			23.3833	9	-5.1			23.3833	2	18.8
			23.4	16.1	-22.5			23.4	23.1	29			23.4	-9.7	5.1			23.4	39.8	57.9			23.4	12	0.6			23.4	4.1	7.2			23.4	9	-5.1			23.4	2	18.7
			23.4167	16	-22.5			23.4167	23	29			23.4167	-9.8	5.2			23.4167	39.8	58			23.4167	12	0.5			23.4167	4	7.2			23.4167	8.9	-5.1			23.4167	2	18.7
			23.4333	15.9	-22.5			23.4333	22.9	29			23.4333	-9.8	5.2			23.4333	39.9	58			23.4333	12.1	0.6			23.4333	3.7	7.2			23.4333	9	-5.1			23.4333	2.1	18.7
			23.45	15.9	-22.5			23.45	22.9	29.1			23.45	-9.8	5.3			23.45	40	58			23.45	12	0.5			23.45	4.2	7.3			23.45	8.9	-5.2			23.45	2	18.7
			23.4667	15.8	-22.5			23.4667	22.8	29.1			23.4667	-9.8	5.3			23.4667	40.1	58.1			23.4667	12	0.5			23.4667	4.1	7.3			23.4667	8.9	-5.2			23.4667	2.1	18.7
			23.4833	15.7	-22.5			23.4833	22.7	29.1			23.4833	-9.9	5.4			23.4833	40.2	58.2			23.4833	12.1	0.5			23.4833	4	7.3			23.4833	8.9	-5.2			23.4833	2.1	18.7
			23.5	15.6	-22.5			23.5	22.6	29.1			23.5	-9.9	5.4			23.5	40.3	58.2			23.5	12.1	0.6			23.5	4	7.3			23.5	8.9	-5.2			23.5	2.1	18.7
			23.5167	15.6	-22.4			23.5167	22.6	29.2			23.5167	-9.9	5.5			23.5167	40.3	58.3			23.5167	12.1	0.5			23.5167	3.9	7.3			23.5167	8.9	-5.2			23.5167	2.2	18.7
			23.5333	15.5	-22.4			23.5333	22.5	29.2			23.5333	-9.9	5.5			23.5333	40.3	58.3			23.5333	12.1	0.5			23.5333	3.9	7.4			23.5333	8.8	-5.2			23.5333	2.2	18.7
			23.55	15.4	-22.4			23.55	22.4	29.2			23.55	-10	5.6			23.55	40.5	58.4			23.55	12.1	0.5			23.55	3.9	7.4			23.55	8.9	-5.3			23.55	2.2	18.7
			23.5667	15.3	-22.4			23.5667	22.3	29.2			23.5667	-10	5.6			23.5667	40.5	58.5			23.5667	12.2	0.5			23.5667	3.9	7.4			23.5667	8.8	-5.3			23.5667	2.2	18.7
			23.5833	15.2	-22.4			23.5833	22.2	29.2			23.5833	-10	5.7			23.5833	40.6	58.5			23.5833	12.2	0.5			23.5833	3.9	7.4			23.5833	8.9	-5.3			23.5833	2.2	18.8
			23.6	15.1	-22.3			23.6	22.1	29.2			23.6	-10	5.7			23.6	40.7	58.6			23.6	12.1	0.5			23.6	3.9	7.4			23.6	8.8	-5.3			23.6	2	18.8
			23.6167	15	-22.3			23.6167	22.1	29.2			23.6167	-10.1	5.8			23.6167	40.7	58.7			23.6167	12.2	0.5			23.6167	3.9	7.4			23.6167	8.8	-5.3			23.6167	2.4	18.8
			23.6333	14.9	-22.3			23.6333	22	29.3			23.6333	-10.1	5.8			23.6333	40.7	58.7			23.6333	12.2	0.5			23.6333	3.8	7.5			23.6333	8.8	-5.3			23.6333	2.3	18.9
			23.65	14.7	-22.3			23.65	21.9	29.3			23.65	-10.1	5.9			23.65	40.8	58.7			23.65	12.2	0.5			23.65	3.9	7.5			23.65	8.8	-5.4			23.65	2.3	18.9
			23.6667	14.6	-22.2			23.6667	21.8	29.3			23.6667	-10.1	5.9			23.6667	40.9	58.8			23.6667	12.3	0.5			23.6667	3.8	7.5			23.6667	8.8	-5.3			23.6667	2	18.9
			23.6833	14.5	-22.2			23.6833	21.7	29.3			23.6833	-10.2	6			23.6833	40.9	58.8			23.6833	12.2	0.5			23.6833	3.8	7.5			23.6833	8.8	-5.4			23.6833	1.8	19
			23.7	14.4	-22.2			23.7	21.6	29.3			23.7	-10.2	6			23.7	41	58.9			23.7	12.2	0.5			23.7	3.8	7.5			23.7	8.7	-5.4			23.7	2.3	19
			23.7167	14.3	-22.1			23.7167	21.5	29.3			23.7167	-10.2	6.1			23.7167	41.1	58.9			23.7167	12.3	0.5			23.7167	3.8	7.5			23.7167	8.7	-5.4			23.7167	2.4	19.1
			23.7333	14.1	-22.1			23.7333	21.5	29.4			23.7333	-10.2	6.1			23.7333	41.1	59			23.7333	12.3	0.5			23.7333	3.8	7.6			23.7333	8.7	-5.5			23.7333	2.2	19.1
			23.75	14	-22.1			23.75	21.4	29.3			23.75	-10.2	6.2			23.75	41.1	59.1			23.75	12.3	0.5			23.75	3.8	7.6			23.75	8.7	-5.4			23.75	2.4	19.2
			23.7667	13.8	-22			23.7667	21.3	29.4			23.7667	-10.3	6.3			23.7667	41.2	59.1			23.7667	12.3	0.5			23.7667	3.8	7.6			23.7667	8.7	-5.5			23.7667	2.3	19.2
			23.7833	13.7	-22			23.7833	21.1	29.4			23.7833	-10.3	6.3			23.7833	41.3	59.1			23.7833	12.3	0.5			23.7833	3.8	7.6			23.7833	8.7	-5.4			23.7833	2.4	19.3
			23.8	13.5	-22			23.8	21.1	29.4			23.8	-10.3	6.4			23.8	41.3	59.2			23.8	12.3	0.5			23.8	3.8	7.6			23.8	8.6	-5.5			23.8	2.4	19.3
			23.8167	13.3	-21.9			23.8167	20.9	29.4			23.8167	-10.3	6.4			23.8167	41.4	59.2			23.8167	12.4	0.5			23.8167	3.7	7.6			23.8167	8.7	-5.5			23.8167	2.4	19.4
			23.8333	13.2	-21.9			23.8333	20.8	29.5			23.8333	-10.4	6.5			23.8333	41.4	59.3			23.8333	12.4	0.5			23.8333	3.7	7.6			23.8333	8.6	-5.5			23.8333	2.4	19.4
			23.85	13.1	-21.8			23.85	20.8	29.5			23.85	-10.4	6.5			23.85	41.4	59.3			23.85	12.4	0.5			23.85	3.8	7.7			23.85	8.6	-5.5			23.85	2.4	19.5
			23.8667	12.9	-21.8			23.8667	20.7	29.5			23.8667	-10.4	6.6			23.8667	41.5	59.4			23.8667	12.4	0.5			23.8667	3.7	7.7			23.8667	8.6	-5.6			23.8667	2.4	19.5
			23.8833	12.8	-21.8			23.8833	20.6	29.5			23.8833	-10.4	6.6			23.8833	41.6	59.5			23.8833	12.4	0.5			23.8833	3.7	7.7			23.8833	8.6	-5.5			23.8833	2.5	19.6
			23.9	12.6	-21.7			23.9	20.4	29.5			23.9	-10.5	6.6			23.9	41.6	59.5			23.9	12.4	0.5			23.9	3.8	7.7			23.9	8.6	-5.6			23.9	2.4	19.6
			23.9167	12.4	-21.7			23.9167	20.3	29.5			23.9167	-10.5	6.7			23.9167	41.6	59.5			23.9167	12.5	0.5			23.9167	3.7	7.7			23.9167	8.5	-5.6			23.9167	2.4	19.7
			23.9333	12.3	-21.6			23.9333	20.2	29.5			23.9333	-10.5	6.8			23.9333	41.7	59.6			23.9333	12.4	0.5			23.9333	3.7	7.7			23.9333	8.5	-5.6			23.9333	2.4	19.7
			23.95	12.2	-21.6			23.95	20.1	29.5			23.95	-10.5	6.8			23.95	41.7	59.6			23.95	12.4	0.5			23.95	3.7	7.7			23.95	8.5	-5.6			23.95	2.6	19.8
			23.9667	12.1	-21.5			23.9667	20	29.6			23.9667	-10.6	6.9			23.9667	41.7	59.7			23.9667	12.5	0.5			23.9667	3.7	7.7			23.9667	8.5	-5.6			23.9667	2.5	19.8
			23.9833	12	-21.5			23.9833	19.9	29.6			23.9833	-10.6	6.9			23.9833	41.8	59.7			23.9833	12.5	0.5			23.9833	3.7	7.7			23.9833	8.5	-5.6			23.9833	2.5	19.9
			24	11.8	-21.5			24	19.7	29.6			24	-10.6	7			24	41.8	59.8			24	12.5	0.5			24	3.7	7.7			24	8.5	-5.6			24	2.4	19.9
			24.0167	11.8	-21.4			24.0167	19.6	29.6			24.0167	-10.6	7.1			24.0167	41.8	59.8			24.0167	12.5	0.5			24.0167	3.7	7.8			24.0167	8.5	-5.7			24.0167	2.5	20
			24.0333	11.7	-21.4			24.0333	19.5	29.6			24.0333	-10.7	7.1			24.0333	41.9	59.9			24.0333	12.5	0.5			24.0333	3.7	7.7			24.0333	8.4	-5.7			24.0333	2.3	20
			24.05	11.6	-21.3			24.05	19.3	29.7			24.05	-10.7	7.2			24.05	41.9	59.9			24.05	12.6	0.5			24.05	3.7	7.7			24.05	8.4	-5.7			24.05	2.3	20.1
			24.0667	11.6	-21.3			24.0667	19.2	29.7			24.0667	-10.7	7.2			24.0667	41.9	59.9			24.0667	12.6	0.5			24.0667	3.7	7.8			24.0667	8.4	-5.7			24.0667	2.1	20.1
			24.0833	11.5	-21.2			24.0833	19.2	29.7			24.0833	-10.7	7.3			24.0833	42	60			24.0833	12.6	0.5			24.0833	3.7	7.8			24.0833	8.4	-5.7			24.0833	2.6	20.2
			24.1	11.5	-21.2			24.1	19	29.7			24.1	-10.7	7.3			24.1	42	60			24.1	12.6	0.5			24.1	3.7	7.8			24.1	8.4	-5.7			24.1	2.6	20.2
			24.1167	11.5	-21.2			24.1167	18.8	29.7			24.1167	-10.8	7.4			24.1167	42	60.1			24.1167	12.6	0.5			24.1167	3.7	7.8			24.1167	8.4	-5.8			24.1167	2.6	20.2
			24.1333	11.5	-21.1			24.1333	18.7	29.7			24.1333	-10.8	7.4			24.1333	42.1	60.1			24.1333	12.6	0.5			24.1333	3.7	7.8			24.1333	8.3	-5.8			24.1333	2.7	20.3
			24.15	11.5	-21.1			24.15	18.6	29.7			24.15	-10.8	7.5			24.15	42.1	60.2			24.15	12.6	0.4			24.15	3.7	7.8			24.15	8.4	-5.8			24.15	2.6	20.3
			24.1667	11.5	-21			24.1667	18.4	29.8			24.1667	-10.8	7.5			24.1667	42.1	60.2			24.1667	12.7	0.5			24.1667	3.7	7.8			24.1667	8.3	-5.8			24.1667	2.6	20.4
			24.1833	11.6	-21			24.1833	18.3	29.8			24.1833	-10.9	7.6			24.1833	42.1	60.2			24.1833	12.7	0.5			24.1833	3.7	7.8			24.1833	8.3	-5.8			24.1833	2.7	20.4
			24.2	11.6	-21			24.2	18.1	29.8			24.2	-10.9	7.6			24.2	42.1	60.3			24.2	12.7	0.4			24.2	3.7	7.8			24.2	8.3	-5.8			24.2	2.6	20.4
			24.2167	11.7	-20.9			24.2167	18	29.8			24.2167	-10.9	7.7			24.2167	42.1	60.3			24.2167	12.7	0.5			24.2167	3.7	7.8			24.2167	8.3	-5.8			24.2167	2.6	20.5
			24.2333	11.8	-20.9			24.2333	17.9	29.9			24.2333	-10.9	7.8			24.2333	42.2	60.4			24.2333	12.7	0.5			24.2333	3.7	7.8			24.2333	8.3	-5.9			24.2333	2.7	20.5
			24.25	11.9	-20.8			24.25	17.7	29.9			24.25	-11	7.8			24.25	42.2	60.4			24.25	12.7	0.4			24.25	3.7	7.8			24.25	8.3	-5.8			24.25	2.7	20.5
			24.2667	12.1	-20.8			24.2667	17.6	29.9			24.2667	-11	7.8			24.2667	42.2	60.4			24.2667	12.8	0.5			24.2667	3.7	7.8			24.2667	8.2	-5.9			24.2667	2.6	20.6
			24.2833	12.2	-20.7			24.2833	17.4	29.9			24.2833	-11	7.9			24.2833	42.2	60.5			24.2833	12.7	0.5			24.2833	3.7	7.8			24.2833	8.2	-5.9			24.2833	2.6	20.6
			24.3	12.4	-20.7			24.3	17.2	29.9			24.3	-11.1	8			24.3	42.2	60.6			24.3	12.8	0.4			24.3	3.7	7.8			24.3	8.2	-5.9			24.3	2.7	20.6
			24.3167	12.5	-20.6			24.3167	17.1	29.9			24.3167	-11.1	8			24.3167	42.2	60.6			24.3167	12.8	0.4			24.3167	3.7	7.8			24.3167	8.2	-5.9			24.3167	2.4	20.7
			24.3333	12.6	-20.6			24.3333	16.9	29.9			24.3333	-11.1	8.1			24.3333	42.2	60.6			24.3333	12.8	0.4			24.3333	3.7	7.8			24.3333	8.2	-6			24.3333	2.7	20.7
			24.35	12.8	-20.6			24.35	16.8	30			24.35	-11.1	8.1			24.35	42.3	60.7			24.35	12.8	0.4			24.35	3.8	7.8			24.35	8.2	-5.9			24.35	2.7	20.7
			24.3667	13	-20.5			24.3667	16.7	30			24.3667	-11.1	8.1			24.3667	42.2	60.7			24.3667	12.8	0.5			24.3667	3.7	7.8			24.3667	8.1	-5.9			24.3667	2.7	20.7
			24.3833	13.2	-20.5			24.3833	16.5	30			24.3833	-11.2	8.2			24.3833	42.2	60.8			24.3833	12.8	0.4			24.3833	3.8	7.8			24.3833	8.2	-6			24.3833	2.7	20.7
			24.4	13.4	-20.4			24.4	16.4	30			24.4	-11.2	8.3			24.4	42.2	60.8			24.4	12.9	0.4			24.4	3.8	7.8			24.4	8.1	-6			24.4	2.8	20.8
			24.4167	13.6	-20.4			24.4167	16.2	30			24.4167	-11.2	8.3			24.4167	42.3	60.8			24.4167	12.9	0.5			24.4167	3.7	7.8			24.4167	8.1	-6			24.4167	2.8	20.8
			24.4333	13.6	-20.4			24.4333	16	30			24.4333	-11.2	8.4			24.4333	42.2	60.9			24.4333	12.8	0.4			24.4333	3.8	7.8			24.4333	8.1	-6			24.4333	2.7	20.8
			24.45	13.8	-20.3			24.45	15.9	30.1			24.45	-11.2	8.4			24.45	42.2	60.9			24.45	12.9	0.4			24.45	3.8	7.8			24.45	8.1	-6.1			24.45	2.8	20.8
			24.4667	14	-20.3			24.4667	15.8	30.1			24.4667	-11.3	8.5			24.4667	42.3	61			24.4667	12.9	0.4			24.4667	3.8	7.8			24.4667	8.1	-6			24.4667	2.8	20.8
			24.4833	14.1	-20.2			24.4833	15.6	30.1			24.4833	-11.3	8.5			24.4833	42.2	61			24.4833	12.9	0.4			24.4833	3.8	7.8			24.4833	8.1	-6.1			24.4833	2.8	20.8
			24.5	14.3	-20.2			24.5	15.4	30.1			24.5	-11.3	8.6			24.5	42.2	60.9			24.5	12.9	0.4			24.5	3.8	7.8			24.5	8	-6.1			24.5	2.8	20.8
			24.5167	14.4	-20.2			24.5167	15.3	30.1			24.5167	-11.3	8.6			24.5167	42.2	61.1			24.5167	12.9	0.4			24.5167	3.8	7.8			24.5167	8	-6.1			24.5167	2.8	20.8
			24.5333	14.6	-20.1			24.5333	15.1	30.1			24.5333	-11.4	8.7			24.5333	42.2	61.1			24.5333	12.9	0.4			24.5333	3.8	7.8			24.5333	8	-6.1			24.5333	2.8	20.8
			24.55	14.6	-20.1			24.55	14.9	30.1			24.55	-11.4	8.8			24.55	42.2	61.1			24.55	13	0.4			24.55	3.8	7.8			24.55	8	-6.2			24.55	2.8	20.9
			24.5667	14.7	-20.1			24.5667	14.8	30.2			24.5667	-11.4	8.8			24.5667	42.2	61.2			24.5667	13	0.4			24.5667	3.8	7.8			24.5667	8	-6.1			24.5667	2.8	20.8
			24.5833	14.8	-20			24.5833	14.7	30.2			24.5833	-11.5	8.9			24.5833	42.2	61.2			24.5833	12.9	0.4			24.5833	3.8	7.8			24.5833	8	-6.1			24.5833	2.5	20.9
			24.6	14.9	-20			24.6	14.5	30.2			24.6	-11.5	9			24.6	42.2	61.3			24.6	13	0.4			24.6	3.8	7.8			24.6	8	-6.2			24.6	3	20.9
			24.6167	15	-20			24.6167	14.3	30.2			24.6167	-11.5	9			24.6167	42.1	61.3			24.6167	13	0.4			24.6167	3.8	7.8			24.6167	8	-6.2			24.6167	2.9	20.8
			24.6333	15.1	-19.9			24.6333	14.1	30.3			24.6333	-11.5	9			24.6333	42.1	61.3			24.6333	13	0.4			24.6333	3.8	7.8			24.6333	8	-6.2			24.6333	2.9	20.8
			24.65	15.1	-19.9			24.65	13.9	30.3			24.65	-11.5	9.1			24.65	42.1	61.4			24.65	13	0.4			24.65	3.8	7.8			24.65	7.9	-6.2			24.65	2.9	20.8
			24.6667	15.1	-19.9			24.6667	13.8	30.3			24.6667	-11.6	9.2			24.6667	42.1	61.4			24.6667	13	0.4			24.6667	3.8	7.8			24.6667	7.9	-6.2			24.6667	2.9	20.8
			24.6833	15.2	-19.8			24.6833	13.6	30.3			24.6833	-11.6	9.2			24.6833	42.1	61.4			24.6833	13	0.4			24.6833	3.8	7.8			24.6833	7.9	-6.2			24.6833	3	20.8
			24.7	15.2	-19.8			24.7	13.5	30.3			24.7	-11.6	9.3			24.7	42	61.5			24.7	13	0.4			24.7	3.9	7.8			24.7	7.9	-6.3			24.7	3.1	20.8
			24.7167	15.2	-19.8			24.7167	13.3	30.3			24.7167	-11.6	9.3			24.7167	42	61.5			24.7167	13.1	0.4			24.7167	3.8	7.8			24.7167	7.9	-6.3			24.7167	3	20.8
			24.7333	15.2	-19.7			24.7333	13.2	30.4			24.7333	-11.6	9.4			24.7333	42	61.5			24.7333	13	0.4			24.7333	3.9	7.8			24.7333	7.9	-6.3			24.7333	3	20.8
			24.75	15.2	-19.7			24.75	13	30.4			24.75	-11.7	9.4			24.75	42	61.6			24.75	13.1	0.4			24.75	3.9	7.8			24.75	7.8	-6.3			24.75	3	20.8
			24.7667	15.2	-19.7			24.7667	12.8	30.4			24.7667	-11.7	9.5			24.7667	41.9	61.6			24.7667	13.1	0.4			24.7667	3.9	7.8			24.7667	7.9	-6.3			24.7667	2.7	20.8
			24.7833	15.2	-19.6			24.7833	12.6	30.4			24.7833	-11.7	9.5			24.7833	41.9	61.6			24.7833	13.1	0.4			24.7833	3.9	7.8			24.7833	7.8	-6.3			24.7833	3	20.8
			24.8	15.2	-19.6			24.8	12.5	30.4			24.8	-11.7	9.6			24.8	41.9	61.7			24.8	13.1	0.4			24.8	3.9	7.8			24.8	7.8	-6.4			24.8	3.2	20.7
			24.8167	15.1	-19.6			24.8167	12.3	30.4			24.8167	-11.8	9.6			24.8167	41.8	61.8			24.8167	13.1	0.4			24.8167	3.9	7.8			24.8167	7.8	-6.4			24.8167	3.1	20.7
			24.8333	15.1	-19.5			24.8333	12.2	30.5			24.8333	-11.8	9.7			24.8333	41.7	61.8			24.8333	13.1	0.4			24.8333	3.9	7.8			24.8333	7.8	-6.4			24.8333	3.1	20.7
			24.85	15.1	-19.5			24.85	12	30.5			24.85	-11.8	9.8			24.85	41.7	61.8			24.85	13.1	0.3			24.85	3.9	7.8			24.85	7.8	-6.4			24.85	3.1	20.7
			24.8667	15.1	-19.5			24.8667	11.9	30.5			24.8667	-11.8	9.8			24.8667	41.7	61.8			24.8667	13.1	0.4			24.8667	3.9	7.8			24.8667	7.8	-6.4			24.8667	3.1	20.6
			24.8833	15.1	-19.5			24.8833	11.7	30.5			24.8833	-11.9	9.8			24.8833	41.6	61.9			24.8833	13.1	0.4			24.8833	3.9	7.8			24.8833	7.8	-6.4			24.8833	3.1	20.6
			24.9	15	-19.5			24.9	11.5	30.5			24.9	-11.9	9.9			24.9	41.6	61.9			24.9	13.1	0.3			24.9	4	7.8			24.9	7.7	-6.4			24.9	3	20.6
			24.9167	15	-19.4			24.9167	11.4	30.5			24.9167	-11.9	10			24.9167	41.6	61.9			24.9167	13.2	0.4			24.9167	3.9	7.7			24.9167	7.8	-6.5			24.9167	3.1	20.6
			24.9333	15	-19.4			24.9333	11.2	30.6			24.9333	-11.9	10			24.9333	41.5	62			24.9333	13.2	0.3			24.9333	4	7.8			24.9333	7.7	-6.5			24.9333	3.1	20.6
			24.95	14.9	-19.4			24.95	11.1	30.6			24.95	-11.9	10.1			24.95	41.4	62			24.95	13.1	0.3			24.95	4	7.8			24.95	7.7	-6.5			24.95	3.5	20.5
			24.9667	14.9	-19.3			24.9667	10.9	30.6			24.9667	-11.9	10.1			24.9667	41.4	62.1			24.9667	13.2	0.4			24.9667	4	7.8			24.9667	7.7	-6.5			24.9667	1.6	20.5
			24.9833	14.9	-19.3			24.9833	10.7	30.6			24.9833	-12	10.2			24.9833	41.4	62.1			24.9833	13.2	0.3			24.9833	4	7.7			24.9833	7.7	-6.5			24.9833	4.2	20.5
			25	14.8	-19.3			25	10.6	30.7			25	-12	10.2			25	41.3	62.1			25	13.2	0.3			25	4	7.8			25	7.6	-6.5			25	3	20.4
			25.0167	14.8	-19.3			25.0167	10.4	30.6			25.0167	-12	10.2			25.0167	41.3	62.2			25.0167	13.2	0.4			25.0167	4	7.8			25.0167	7.7	-6.6			25.0167	3.2	20.4
			25.0333	14.8	-19.3			25.0333	10.2	30.7			25.0333	-12	10.3			25.0333	41.2	62.2			25.0333	13.2	0.3			25.0333	4	7.8			25.0333	7.6	-6.6			25.0333	3.2	20.4
			25.05	14.8	-19.2			25.05	10.1	30.7			25.05	-12	10.4			25.05	41.2	62.3			25.05	13.2	0.3			25.05	4	7.8			25.05	7.6	-6.6			25.05	3.3	20.3
			25.0667	14.8	-19.2			25.0667	10	30.7			25.0667	-12.1	10.4			25.0667	41.1	62.3			25.0667	13.2	0.4			25.0667	4	7.8			25.0667	7.6	-6.6			25.0667	3.5	20.3
			25.0833	14.8	-19.2			25.0833	9.8	30.7			25.0833	-12.1	10.5			25.0833	41.1	62.3			25.0833	13.2	0.3			25.0833	4	7.8			25.0833	7.6	-6.6			25.0833	3.4	20.3
			25.1	14.8	-19.2			25.1	9.7	30.7			25.1	-12.1	10.5			25.1	41	62.3			25.1	13.2	0.3			25.1	4.1	7.7			25.1	7.6	-6.6			25.1	3.4	20.2
			25.1167	14.8	-19.2			25.1167	9.5	30.8			25.1167	-12.1	10.6			25.1167	41	62.5			25.1167	13.3	0.3			25.1167	4	7.8			25.1167	7.6	-6.6			25.1167	2.5	20.2
			25.1333	14.8	-19.1			25.1333	9.3	30.8			25.1333	-12.1	10.6			25.1333	41	62.4			25.1333	13.2	0.3			25.1333	4.1	7.8			25.1333	7.6	-6.7			25.1333	3	20.2
			25.15	14.8	-19.1			25.15	9.2	30.8			25.15	-12.2	10.7			25.15	40.8	62.4			25.15	13.2	0.3			25.15	4.1	7.8			25.15	7.5	-6.7			25.15	3.3	20.1
			25.1667	14.8	-19.1			25.1667	9	30.8			25.1667	-12.2	10.7			25.1667	40.8	62.5			25.1667	13.3	0.3			25.1667	4.1	7.8			25.1667	7.6	-6.7			25.1667	3.3	20.1
			25.1833	14.9	-19.1			25.1833	8.9	30.8			25.1833	-12.2	10.8			25.1833	40.7	62.6			25.1833	13.3	0.3			25.1833	4	7.8			25.1833	7.5	-6.7			25.1833	3	20
			25.2	14.9	-19.1			25.2	8.7	30.9			25.2	-12.2	10.8			25.2	40.7	62.6			25.2	13.3	0.3			25.2	4.1	7.8			25.2	7.5	-6.7			25.2	3.4	20
			25.2167	14.9	-19			25.2167	8.6	30.9			25.2167	-12.3	10.9			25.2167	40.6	62.6			25.2167	13.3	0.3			25.2167	4.1	7.8			25.2167	7.5	-6.7			25.2167	3.5	19.9
			25.2333	15	-19			25.2333	8.4	30.9			25.2333	-12.3	10.9			25.2333	40.6	62.6			25.2333	13.3	0.3			25.2333	4.1	7.8			25.2333	7.5	-6.7			25.2333	3.5	19.9
			25.25	15	-19			25.25	8.3	30.9			25.25	-12.3	11			25.25	40.5	62.7			25.25	13.3	0.3			25.25	4.1	7.8			25.25	7.5	-6.8			25.25	3.7	19.8
			25.2667	15	-19			25.2667	8.1	30.9			25.2667	-12.3	11			25.2667	40.4	62.7			25.2667	13.3	0.3			25.2667	4.1	7.8			25.2667	7.5	-6.7			25.2667	3.4	19.8
			25.2833	15	-19			25.2833	8.1	30.9			25.2833	-12.4	11.1			25.2833	40.4	62.7			25.2833	13.3	0.3			25.2833	4.1	7.8			25.2833	7.4	-6.8			25.2833	3.8	19.7
			25.3	15.1	-18.9			25.3	7.8	31			25.3	-12.4	11.2			25.3	40.3	62.7			25.3	13.3	0.3			25.3	4.1	7.8			25.3	7.4	-6.8			25.3	3.7	19.7
			25.3167	15.1	-18.9			25.3167	7.8	31			25.3167	-12.4	11.2			25.3167	40.2	62.8			25.3167	13.3	0.3			25.3167	4.1	7.8			25.3167	7.4	-6.8			25.3167	3.6	19.6
			25.3333	15.1	-18.9			25.3333	7.6	31			25.3333	-12.4	11.2			25.3333	40.2	62.6			25.3333	13.4	0.3			25.3333	4.1	7.8			25.3333	7.4	-6.8			25.3333	3.2	19.6
			25.35	15.2	-18.9			25.35	7.4	31			25.35	-12.4	11.3			25.35	40.1	62.8			25.35	13.3	0.3			25.35	4.1	7.8			25.35	7.4	-6.9			25.35	3.9	19.5
			25.3667	15.2	-18.9			25.3667	7.3	31			25.3667	-12.4	11.3			25.3667	40	62.9			25.3667	13.3	0.3			25.3667	4.1	7.8			25.3667	7.4	-6.9			25.3667	3.7	19.4
			25.3833	15.2	-18.9			25.3833	7.2	31			25.3833	-12.5	11.4			25.3833	39.9	62.9			25.3833	13.4	0.2			25.3833	4.1	7.8			25.3833	7.3	-6.9			25.3833	3.7	19.4
			25.4	15.2	-18.9			25.4	7	31.1			25.4	-12.5	11.4			25.4	39.9	63			25.4	13.4	0.3			25.4	4.2	7.9			25.4	7.3	-6.9			25.4	3.7	19.3
			25.4167	15.2	-18.8			25.4167	6.9	31.1			25.4167	-12.5	11.5			25.4167	39.8	63			25.4167	13.3	0.3			25.4167	4.1	7.9			25.4167	7.4	-6.9			25.4167	3.7	19.3
			25.4333	15.2	-18.8			25.4333	6.8	31.1			25.4333	-12.5	11.5			25.4333	39.8	63			25.4333	13.4	0.3			25.4333	4.1	7.8			25.4333	7.3	-6.9			25.4333	3.7	19.2
			25.45	15.2	-18.8			25.45	6.7	31.1			25.45	-12.5	11.6			25.45	39.7	63.1			25.45	13.4	0.3			25.45	4.2	7.8			25.45	7.3	-6.9			25.45	3.7	19.2
			25.4667	15.2	-18.8			25.4667	6.5	31.1			25.4667	-12.6	11.6			25.4667	39.6	63.1			25.4667	13.4	0.3			25.4667	4.1	7.9			25.4667	7.3	-7			25.4667	3.3	19.1
			25.4833	15.2	-18.8			25.4833	6.3	31.2			25.4833	-12.6	11.7			25.4833	39.5	63.1			25.4833	13.4	0.2			25.4833	4.1	7.9			25.4833	7.3	-6.9			25.4833	3.9	19
			25.5	15.2	-18.8			25.5	6.2	31.2			25.5	-12.6	11.7			25.5	39.5	63.1			25.5	13.4	0.3			25.5	4.2	7.9			25.5	7.3	-7			25.5	3.9	19
			25.5167	15.2	-18.8			25.5167	6.1	31.2			25.5167	-12.6	11.8			25.5167	39.4	63.1			25.5167	13.4	0.3			25.5167	4.1	7.9			25.5167	7.3	-7			25.5167	3.9	18.9
			25.5333	15.2	-18.7			25.5333	6	31.2			25.5333	-12.6	11.9			25.5333	39.3	63.2			25.5333	13.4	0.2			25.5333	4.1	7.9			25.5333	7.2	-7			25.5333	3.9	18.8
			25.55	15.2	-18.7			25.55	5.9	31.2			25.55	-12.7	11.9			25.55	39.3	63.2			25.55	13.4	0.2			25.55	4.1	7.9			25.55	7.2	-7			25.55	3.9	18.8
			25.5667	15.1	-18.7			25.5667	5.7	31.2			25.5667	-12.7	12			25.5667	39.2	63.3			25.5667	13.4	0.3			25.5667	4.1	7.9			25.5667	7.2	-7.1			25.5667	4	18.7
			25.5833	15.1	-18.7			25.5833	5.6	31.3			25.5833	-12.7	12			25.5833	39.1	63.3			25.5833	13.4	0.2			25.5833	4.1	7.9			25.5833	7.2	-7			25.5833	4	18.7
			25.6	15.1	-18.7			25.6	5.5	31.3			25.6	-12.7	12			25.6	39	63.3			25.6	13.4	0.2			25.6	4.1	7.9			25.6	7.2	-7.1			25.6	4	18.6
			25.6167	15	-18.7			25.6167	5.4	31.3			25.6167	-12.8	12.1			25.6167	39	63.4			25.6167	13.4	0.2			25.6167	4.2	7.9			25.6167	7.2	-7.1			25.6167	4.1	18.5
			25.6333	15	-18.7			25.6333	5.2	31.3			25.6333	-12.8	12.1			25.6333	38.8	63.4			25.6333	13.4	0.2			25.6333	4.1	8			25.6333	7.1	-7.1			25.6333	4.1	18.4
			25.65	15	-18.6			25.65	5.1	31.3			25.65	-12.8	12.2			25.65	38.8	63.4			25.65	13.4	0.2			25.65	4.1	7.9			25.65	7.1	-7.1			25.65	4.1	18.3
			25.6667	14.9	-18.6			25.6667	5	31.4			25.6667	-12.8	12.2			25.6667	38.7	63.5			25.6667	13.4	0.2			25.6667	4.1	7.9			25.6667	7.1	-7.2			25.6667	4.1	18.3
			25.6833	14.9	-18.6			25.6833	4.9	31.4			25.6833	-12.8	12.3			25.6833	38.7	63.5			25.6833	13.5	0.2			25.6833	4.1	8			25.6833	7.1	-7.1			25.6833	4.1	18.2
			25.7	14.8	-18.6			25.7	4.8	31.4			25.7	-12.9	12.3			25.7	38.5	63.5			25.7	13.4	0.2			25.7	4.1	8			25.7	7.1	-7.1			25.7	4.2	18.1
			25.7167	14.8	-18.6			25.7167	4.7	31.4			25.7167	-12.9	12.4			25.7167	38.5	63.5			25.7167	13.4	0.2			25.7167	4.1	8			25.7167	7.1	-7.2			25.7167	4.2	18.1
			25.7333	14.7	-18.6			25.7333	4.6	31.5			25.7333	-12.9	12.4			25.7333	38.4	63.5			25.7333	13.5	0.2			25.7333	4.1	8			25.7333	7.1	-7.2			25.7333	4.2	18
			25.75	14.7	-18.6			25.75	4.4	31.5			25.75	-12.9	12.5			25.75	38.3	63.6			25.75	13.4	0.2			25.75	4.1	8			25.75	7.1	-7.2			25.75	4.3	17.9
			25.7667	14.6	-18.6			25.7667	4.3	31.5			25.7667	-12.9	12.5			25.7667	38.2	63.6			25.7667	13.4	0.2			25.7667	4.1	8			25.7667	7.1	-7.2			25.7667	4.3	17.8
			25.7833	14.6	-18.6			25.7833	4.2	31.5			25.7833	-13	12.6			25.7833	38.1	63.6			25.7833	13.5	0.2			25.7833	4.1	8			25.7833	7	-7.2			25.7833	4.3	17.8
			25.8	14.6	-18.6			25.8	4.1	31.5			25.8	-13	12.6			25.8	38	63.6			25.8	13.4	0.2			25.8	4.1	8			25.8	7	-7.2			25.8	4.3	17.7
			25.8167	14.5	-18.5			25.8167	4	31.5			25.8167	-13	12.6			25.8167	38	63.7			25.8167	13.4	0.2			25.8167	4.1	8			25.8167	7	-7.3			25.8167	4.4	17.6
			25.8333	14.5	-18.5			25.8333	3.9	31.6			25.8333	-13	12.7			25.8333	37.9	63.8			25.8333	13.5	0.2			25.8333	4.1	8			25.8333	7	-7.3			25.8333	4.4	17.6
			25.85	14.5	-18.5			25.85	3.8	31.6			25.85	-13	12.7			25.85	37.8	63.7			25.85	13.4	0.2			25.85	4.1	8			25.85	7	-7.3			25.85	4.4	17.5
			25.8667	14.4	-18.5			25.8667	3.6	31.6			25.8667	-13.1	12.8			25.8667	37.7	63.8			25.8667	13.5	0.2			25.8667	4.1	8.1			25.8667	7	-7.3			25.8667	4.5	17.4
			25.8833	14.4	-18.5			25.8833	3.5	31.6			25.8833	-13.1	12.8			25.8833	37.6	63.8			25.8833	13.5	0.2			25.8833	4	8			25.8833	6.9	-7.3			25.8833	4.4	17.3
			25.9	14.4	-18.5			25.9	3.5	31.6			25.9	-13.1	12.9			25.9	37.5	63.9			25.9	13.4	0.2			25.9	4	8			25.9	6.9	-7.3			25.9	4.4	17.2
			25.9167	14.4	-18.5			25.9167	3.4	31.7			25.9167	-13.2	12.9			25.9167	37.4	63.9			25.9167	13.4	0.2			25.9167	4.1	8.1			25.9167	6.9	-7.4			25.9167	4.5	17.2
			25.9333	14.3	-18.5			25.9333	3.2	31.7			25.9333	-13.2	13			25.9333	37.4	63.9			25.9333	13.5	0.1			25.9333	4	8.1			25.9333	6.9	-7.3			25.9333	4.5	17.1
			25.95	14.3	-18.5			25.95	3.2	31.7			25.95	-13.2	13			25.95	37.3	63.9			25.95	13.4	0.2			25.95	4	8.1			25.95	6.9	-7.4			25.95	4.5	17
			25.9667	14.3	-18.5			25.9667	3	31.7			25.9667	-13.2	13			25.9667	37.1	64			25.9667	13.5	0.2			25.9667	4	8.1			25.9667	6.8	-7.4			25.9667	4.6	16.9
			25.9833	14.3	-18.5			25.9833	2.9	31.7			25.9833	-13.2	13.1			25.9833	37.1	64			25.9833	13.5	0.1			25.9833	4	8.1			25.9833	6.8	-7.4			25.9833	4.5	16.8
			26	14.2	-18.5			26	2.8	31.8			26	-13.2	13.1			26	37	64			26	13.4	0.2			26	4	8.1			26	6.9	-7.4			26	4.6	16.8
			26.0167	14.2	-18.5			26.0167	2.8	31.8			26.0167	-13.3	13.2			26.0167	36.8	64			26.0167	13.4	0.1			26.0167	4	8.1			26.0167	6.8	-7.5			26.0167	4.6	16.7
			26.0333	14.2	-18.5			26.0333	2.6	31.8			26.0333	-13.3	13.3			26.0333	36.8	64.1			26.0333	13.5	0.1			26.0333	4	8.1			26.0333	6.8	-7.4			26.0333	4.6	16.6
			26.05	14.2	-18.5			26.05	2.5	31.8			26.05	-13.3	13.3			26.05	36.7	64.1			26.05	13.4	0.1			26.05	3.9	8.1			26.05	6.8	-7.4			26.05	4.6	16.5
			26.0667	14.2	-18.5			26.0667	2.4	31.8			26.0667	-13.3	13.3			26.0667	36.6	64.1			26.0667	13.4	0.1			26.0667	4	8.1			26.0667	6.8	-7.5			26.0667	4.7	16.5
			26.0833	14.2	-18.5			26.0833	2.3	31.9			26.0833	-13.3	13.4			26.0833	36.5	64.1			26.0833	13.5	0.1			26.0833	3.9	8.1			26.0833	6.8	-7.5			26.0833	4.6	16.4
			26.1	14.2	-18.5			26.1	2.2	31.9			26.1	-13.4	13.4			26.1	36.4	64.2			26.1	13.4	0.1			26.1	3.9	8.1			26.1	6.8	-7.5			26.1	4.7	16.3
			26.1167	14.2	-18.5			26.1167	2.1	31.9			26.1167	-13.4	13.5			26.1167	36.3	64.2			26.1167	13.5	0.1			26.1167	3.9	8.1			26.1167	6.7	-7.5			26.1167	4.7	16.2
			26.1333	14.2	-18.5			26.1333	2	31.9			26.1333	-13.4	13.5			26.1333	36.2	64.2			26.1333	13.5	0.1			26.1333	3.9	8.1			26.1333	6.7	-7.6			26.1333	4.7	16.1
			26.15	14.2	-18.5			26.15	1.9	32			26.15	-13.4	13.5			26.15	36.1	64.2			26.15	13.4	0.1			26.15	3.9	8.1			26.15	6.7	-7.5			26.15	4.7	16.1
			26.1667	14.2	-18.5			26.1667	1.8	32			26.1667	-13.4	13.6			26.1667	36	64.3			26.1667	13.4	0.1			26.1667	3.9	8.1			26.1667	6.7	-7.6			26.1667	4.9	16
			26.1833	14.2	-18.5			26.1833	1.7	32			26.1833	-13.4	13.6			26.1833	35.9	64.3			26.1833	13.5	0.1			26.1833	3.9	8.1			26.1833	6.7	-7.6			26.1833	4.9	15.9
			26.2	14.2	-18.5			26.2	1.6	32			26.2	-13.5	13.7			26.2	35.8	64.3			26.2	13.4	0.1			26.2	3.8	8.2			26.2	6.6	-7.6			26.2	4.5	15.8
			26.2167	14.2	-18.5			26.2167	1.5	32			26.2167	-13.5	13.7			26.2167	35.7	64.3			26.2167	13.4	0.1			26.2167	3.8	8.1			26.2167	6.6	-7.6			26.2167	4.7	15.8
			26.2333	14.2	-18.6			26.2333	1.4	32			26.2333	-13.5	13.8			26.2333	35.6	64.4			26.2333	13.5	0.1			26.2333	3.8	8.1			26.2333	6.6	-7.6			26.2333	4.7	15.7
			26.25	14.2	-18.6			26.25	1.3	32.1			26.25	-13.5	13.8			26.25	35.5	64.4			26.25	13.4	0.1			26.25	3.8	8.2			26.25	6.6	-7.6			26.25	4.7	15.6
			26.2667	14.2	-18.6			26.2667	1.2	32.1			26.2667	-13.6	13.9			26.2667	35.3	64.4			26.2667	13.5	0.1			26.2667	3.8	8.1			26.2667	6.6	-7.7			26.2667	4.7	15.5
			26.2833	14.2	-18.6			26.2833	1.1	32.1			26.2833	-13.6	13.9			26.2833	35.3	64.4			26.2833	13.5	0.1			26.2833	3.8	8.1			26.2833	6.6	-7.7			26.2833	4.7	15.5
			26.3	14.2	-18.6			26.3	1	32.1			26.3	-13.6	13.9			26.3	35.2	64.4			26.3	13.4	0			26.3	3.7	8.1			26.3	6.5	-7.7			26.3	4.7	15.4
			26.3167	14.2	-18.6			26.3167	0.9	32.1			26.3167	-13.6	14			26.3167	35.1	64.5			26.3167	13.4	0.1			26.3167	3.7	8.2			26.3167	6.5	-7.7			26.3167	4.7	15.3
			26.3333	14.3	-18.6			26.3333	0.8	32.2			26.3333	-13.6	14			26.3333	34.9	64.5			26.3333	13.5	0			26.3333	3.7	8.1			26.3333	6.5	-7.7			26.3333	4.7	15.3
			26.35	14.3	-18.7			26.35	0.7	32.2			26.35	-13.7	14.1			26.35	34.8	64.5			26.35	13.4	0			26.35	3.7	8.1			26.35	6.5	-7.7			26.35	4.7	15.2
			26.3667	14.3	-18.7			26.3667	0.6	32.2			26.3667	-13.7	14.1			26.3667	34.7	64.5			26.3667	13.4	0.1			26.3667	3.7	8.2			26.3667	6.5	-7.8			26.3667	4.7	15.1
			26.3833	14.3	-18.7			26.3833	0.5	32.2			26.3833	-13.7	14.1			26.3833	34.6	64.5			26.3833	13.5	0			26.3833	3.6	8.1			26.3833	6.5	-7.8			26.3833	4.7	15
			26.4	14.3	-18.7			26.4	0.4	32.3			26.4	-13.7	14.2			26.4	34.5	64.5			26.4	13.4	0			26.4	3.6	8.1			26.4	6.4	-7.8			26.4	4.7	15
			26.4167	14.3	-18.8			26.4167	0.3	32.3			26.4167	-13.7	14.2			26.4167	34.4	64.6			26.4167	13.4	0.1			26.4167	3.6	8.2			26.4167	6.5	-7.8			26.4167	4.7	14.9
			26.4333	14.3	-18.8			26.4333	0.2	32.3			26.4333	-13.8	14.3			26.4333	34.3	64.6			26.4333	13.5	0			26.4333	3.6	8.1			26.4333	6.4	-7.8			26.4333	4.7	14.9
			26.45	14.4	-18.8			26.45	0.1	32.3			26.45	-13.8	14.3			26.45	34.2	64.6			26.45	13.4	0			26.45	3.6	8.1			26.45	6.4	-7.8			26.45	4.7	14.8
			26.4667	14.4	-18.8			26.4667	0.1	32.4			26.4667	-13.8	14.3			26.4667	34.1	64.6			26.4667	13.4	0			26.4667	3.5	8.2			26.4667	6.4	-7.8			26.4667	4.7	14.7
			26.4833	14.4	-18.8			26.4833	0	32.4			26.4833	-13.8	14.4			26.4833	33.9	64.6			26.4833	13.4	0			26.4833	3.5	8.1			26.4833	6.4	-7.9			26.4833	4.7	14.7
			26.5	14.4	-18.8			26.5	0	32.4			26.5	-13.9	14.4			26.5	33.8	64.7			26.5	13.4	0			26.5	3.5	8.1			26.5	6.3	-7.9			26.5	4.7	14.6
			26.5167	14.4	-18.9			26.5167	-0.1	32.4			26.5167	-13.9	14.5			26.5167	33.7	64.7			26.5167	13.4	0			26.5167	3.5	8.1			26.5167	6.4	-7.9			26.5167	4.6	14.5
			26.5333	14.4	-18.9			26.5333	-0.2	32.4			26.5333	-13.9	14.5			26.5333	33.6	64.7			26.5333	13.4	0			26.5333	3.5	8.1			26.5333	6.3	-7.9			26.5333	4.6	14.5
			26.55	14.4	-18.9			26.55	-0.3	32.5			26.55	-13.9	14.5			26.55	33.5	64.7			26.55	13.4	0			26.55	3.4	8.1			26.55	6.3	-7.9			26.55	4.6	14.4
			26.5667	14.4	-18.9			26.5667	-0.4	32.5			26.5667	-13.9	14.6			26.5667	33.4	64.8			26.5667	13.4	0			26.5667	3.4	8.1			26.5667	6.3	-7.9			26.5667	4.6	14.4
			26.5833	14.4	-18.9			26.5833	-0.5	32.5			26.5833	-13.9	14.6			26.5833	33.3	64.8			26.5833	13.4	0			26.5833	3.4	8.1			26.5833	6.3	-7.9			26.5833	4.6	14.3
			26.6	14.4	-19			26.6	-0.5	32.5			26.6	-14	14.7			26.6	33.1	64.8			26.6	13.4	0			26.6	3.4	8.1			26.6	6.3	-7.9			26.6	4.6	14.3
			26.6167	14.3	-19			26.6167	-0.6	32.6			26.6167	-14	14.7			26.6167	33	64.8			26.6167	13.4	0			26.6167	3.3	8.1			26.6167	6.3	-7.9			26.6167	4.6	14.3
			26.6333	14.3	-19			26.6333	-0.7	32.5			26.6333	-14	14.7			26.6333	32.9	64.8			26.6333	13.4	0			26.6333	3.3	8.1			26.6333	6.2	-8			26.6333	4.6	14.2
			26.65	14.3	-19.1			26.65	-0.8	32.6			26.65	-14	14.8			26.65	32.8	64.9			26.65	13.4	0			26.65	3.3	8.1			26.65	6.2	-8			26.65	4.6	14.1
			26.6667	14.3	-19.1			26.6667	-0.8	32.6			26.6667	-14.1	14.8			26.6667	32.7	64.9			26.6667	13.4	0			26.6667	3.2	8.1			26.6667	6.2	-8			26.6667	4.6	14.1
			26.6833	14.3	-19.1			26.6833	-0.9	32.6			26.6833	-14.1	14.9			26.6833	32.6	64.9			26.6833	13.4	0			26.6833	3.2	8.1			26.6833	6.2	-8			26.6833	4.6	14.1
			26.7	14.3	-19.1			26.7	-1	32.7			26.7	-14.1	14.9			26.7	32.4	64.9			26.7	13.4	0			26.7	3.2	8.1			26.7	6.2	-8			26.7	4.5	14.1
			26.7167	14.2	-19.1			26.7167	-1	32.7			26.7167	-14.1	14.9			26.7167	32.3	64.9			26.7167	13.4	0			26.7167	3.1	8.1			26.7167	6.2	-8			26.7167	4.5	14
			26.7333	14.2	-19.2			26.7333	-1.1	32.7			26.7333	-14.1	15			26.7333	32.2	64.9			26.7333	13.4	0			26.7333	3.1	8.1			26.7333	6.1	-8.1			26.7333	4.5	14
			26.75	14.2	-19.2			26.75	-1.1	32.7			26.75	-14.2	15			26.75	32.1	64.9			26.75	13.4	0			26.75	3.1	8.1			26.75	6.1	-8.1			26.75	4.5	14
			26.7667	14.2	-19.2			26.7667	-1.2	32.7			26.7667	-14.2	15.1			26.7667	31.9	65			26.7667	13.4	0			26.7667	3.1	8.1			26.7667	6.1	-8.1			26.7667	4.5	13.9
			26.7833	14.2	-19.2			26.7833	-1.2	32.7			26.7833	-14.2	15.1			26.7833	31.9	65			26.7833	13.4	0			26.7833	3	8.1			26.7833	6.1	-8.1			26.7833	4.5	13.9
			26.8	14.2	-19.3			26.8	-1.3	32.8			26.8	-14.2	15.1			26.8	31.7	65			26.8	13.4	0			26.8	3	8.1			26.8	6.1	-8.1			26.8	4.5	13.9
			26.8167	14.1	-19.3			26.8167	-1.3	32.8			26.8167	-14.2	15.2			26.8167	31.6	65			26.8167	13.4	0			26.8167	3	8.1			26.8167	6.1	-8.1			26.8167	4.5	13.9
			26.8333	14.1	-19.3			26.8333	-1.3	32.8			26.8333	-14.3	15.2			26.8333	31.5	65			26.8333	13.4	0			26.8333	2.9	8			26.8333	6.1	-8.1			26.8333	4.5	13.8
			26.85	14.1	-19.3			26.85	-1.4	32.9			26.85	-14.3	15.2			26.85	31.3	65.1			26.85	13.4	0			26.85	2.9	8			26.85	6	-8.1			26.85	4.7	13.8
			26.8667	14.1	-19.4			26.8667	-1.4	32.9			26.8667	-14.3	15.3			26.8667	31.2	65			26.8667	13.4	0			26.8667	2.9	8.1			26.8667	6	-8.1			26.8667	4.4	13.8
			26.8833	14.1	-19.4			26.8833	-1.4	32.9			26.8833	-14.3	15.3			26.8833	31.1	65.1			26.8833	13.3	0			26.8833	2.8	8			26.8833	6	-8.1			26.8833	4.4	13.7
			26.9	14	-19.4			26.9	-1.4	32.9			26.9	-14.3	15.3			26.9	31	65.1			26.9	13.4	-0.1			26.9	2.8	8			26.9	6	-8.2			26.9	4.4	13.8
			26.9167	14	-19.4			26.9167	-1.4	33			26.9167	-14.3	15.4			26.9167	30.9	65.1			26.9167	13.4	0			26.9167	2.8	8			26.9167	6	-8.2			26.9167	4.4	13.7
			26.9333	14	-19.5			26.9333	-1.5	33			26.9333	-14.4	15.4			26.9333	30.8	65.1			26.9333	13.4	0			26.9333	2.7	8			26.9333	6	-8.1			26.9333	4.4	13.7
			26.95	14	-19.5			26.95	-1.4	33			26.95	-14.4	15.5			26.95	30.6	65.1			26.95	13.4	-0.1			26.95	2.7	8			26.95	6	-8.2			26.95	4.4	13.7
			26.9667	13.9	-19.5			26.9667	-1.4	33			26.9667	-14.4	15.5			26.9667	30.5	65.2			26.9667	13.4	0			26.9667	2.7	8			26.9667	5.9	-8.2			26.9667	4.4	13.7
			26.9833	13.9	-19.6			26.9833	-1.5	33.1			26.9833	-14.4	15.5			26.9833	30.4	65.2			26.9833	13.3	-0.1			26.9833	2.6	8			26.9833	5.9	-8.2			26.9833	4.4	13.7
			27	13.9	-19.6			27	-1.5	33.1			27	-14.5	15.5			27	30.2	65.2			27	13.4	-0.1			27	2.6	7.9			27	5.9	-8.2			27	4.4	13.7
			27.0167	13.9	-19.6			27.0167	-1.4	33.1			27.0167	-14.5	15.6			27.0167	30.1	65.2			27.0167	13.4	0			27.0167	2.6	8			27.0167	5.9	-8.2			27.0167	4.4	13.6
			27.0333	13.9	-19.7			27.0333	-1.4	33.1			27.0333	-14.5	15.6			27.0333	30	65.2			27.0333	13.3	-0.1			27.0333	2.5	8			27.0333	5.9	-8.2			27.0333	4.4	13.6
			27.05	13.8	-19.7			27.05	-1.4	33.1			27.05	-14.5	15.7			27.05	29.9	65.3			27.05	13.4	-0.1			27.05	2.5	7.9			27.05	5.9	-8.2			27.05	4.4	13.6
			27.0667	13.8	-19.7			27.0667	-1.3	33.2			27.0667	-14.6	15.7			27.0667	29.7	65.2			27.0667	13.4	-0.1			27.0667	2.5	7.9			27.0667	5.8	-8.3			27.0667	4.3	13.6
			27.0833	13.8	-19.8			27.0833	-1.3	33.2			27.0833	-14.6	15.7			27.0833	29.6	65.2			27.0833	13.3	-0.1			27.0833	2.4	8			27.0833	5.9	-8.3			27.0833	4.4	13.6
			27.1	13.8	-19.8			27.1	-1.3	33.2			27.1	-14.6	15.8			27.1	29.5	65.3			27.1	13.4	-0.1			27.1	2.4	7.9			27.1	5.9	-8.3			27.1	4.4	13.6
			27.1167	13.8	-19.8			27.1167	-1.2	33.3			27.1167	-14.6	15.8			27.1167	29.3	65.3			27.1167	13.4	-0.1			27.1167	2.4	7.9			27.1167	5.8	-8.3			27.1167	4.3	13.6
			27.1333	13.8	-19.9			27.1333	-1.2	33.3			27.1333	-14.6	15.8			27.1333	29.2	65.3			27.1333	13.3	-0.1			27.1333	2.3	7.9			27.1333	5.8	-8.3			27.1333	4.4	13.6
			27.15	13.7	-19.9			27.15	-1.1	33.3			27.15	-14.6	15.9			27.15	29.2	65.3			27.15	13.3	-0.1			27.15	2.3	7.9			27.15	5.8	-8.3			27.15	4.4	13.6
			27.1667	13.7	-19.9			27.1667	-1.1	33.3			27.1667	-14.7	15.9			27.1667	29	65.3			27.1667	13.4	-0.1			27.1667	2.3	7.9			27.1667	5.8	-8.3			27.1667	4.3	13.6
			27.1833	13.7	-20			27.1833	-1	33.3			27.1833	-14.7	15.9			27.1833	28.9	65.4			27.1833	13.3	-0.1			27.1833	2.2	7.9			27.1833	5.8	-8.4			27.1833	4.4	13.6
			27.2	13.7	-20			27.2	-0.9	33.4			27.2	-14.7	16			27.2	28.8	65.4			27.2	13.4	-0.1			27.2	2.2	7.9			27.2	5.8	-8.3			27.2	4.4	13.6
			27.2167	13.6	-20.1			27.2167	-0.8	33.4			27.2167	-14.7	16			27.2167	28.6	65.4			27.2167	13.4	-0.1			27.2167	2.2	7.9			27.2167	5.7	-8.4			27.2167	4.3	13.6
			27.2333	13.6	-20.1			27.2333	-0.8	33.4			27.2333	-14.8	16			27.2333	28.5	65.4			27.2333	13.3	-0.1			27.2333	2.1	7.9			27.2333	5.8	-8.4			27.2333	4.3	13.5
			27.25	13.6	-20.1			27.25	-0.7	33.4			27.25	-14.8	16			27.25	28.4	65.4			27.25	13.3	-0.2			27.25	2.1	7.9			27.25	5.7	-8.3			27.25	4.4	13.5
			27.2667	13.6	-20.2			27.2667	-0.6	33.4			27.2667	-14.8	16.1			27.2667	28.3	65.4			27.2667	13.4	-0.1			27.2667	2	7.8			27.2667	5.7	-8.4			27.2667	4.3	13.5
			27.2833	13.5	-20.2			27.2833	-0.5	33.5			27.2833	-14.8	16.1			27.2833	28.2	65.4			27.2833	13.3	-0.2			27.2833	2	7.8			27.2833	5.7	-8.4			27.2833	4.3	13.5
			27.3	13.5	-20.2			27.3	-0.4	33.5			27.3	-14.9	16.2			27.3	28.1	65.4			27.3	13.3	-0.2			27.3	2	7.8			27.3	5.7	-8.4			27.3	4.4	13.5
			27.3167	13.5	-20.3			27.3167	-0.3	33.5			27.3167	-14.9	16.2			27.3167	27.9	65.5			27.3167	13.3	-0.1			27.3167	1.9	7.8			27.3167	5.7	-8.4			27.3167	4.3	13.5
			27.3333	13.5	-20.3			27.3333	-0.2	33.6			27.3333	-14.9	16.2			27.3333	27.8	65.5			27.3333	13.3	-0.2			27.3333	1.8	7.8			27.3333	5.7	-8.4			27.3333	4.3	13.5
			27.35	13.4	-20.4			27.35	-0.1	33.6			27.35	-14.9	16.2			27.35	27.7	65.5			27.35	13.3	-0.2			27.35	1.8	7.8			27.35	5.7	-8.4			27.35	4.4	13.5
			27.3667	13.4	-20.4			27.3667	0	33.6			27.3667	-14.9	16.3			27.3667	27.5	65.5			27.3667	13.3	-0.2			27.3667	1.8	7.8			27.3667	5.7	-8.4			27.3667	4.3	13.5
			27.3833	13.4	-20.4			27.3833	0.1	33.6			27.3833	-15	16.3			27.3833	27.5	65.5			27.3833	13.3	-0.2			27.3833	1.7	7.8			27.3833	5.7	-8.4			27.3833	4.3	13.5
			27.4	13.3	-20.4			27.4	0.2	33.6			27.4	-15	16.3			27.4	27.4	65.5			27.4	13.3	-0.2			27.4	1.7	7.8			27.4	5.7	-8.5			27.4	4.4	13.5
			27.4167	13.3	-20.5			27.4167	0.3	33.7			27.4167	-15	16.4			27.4167	27.2	65.5			27.4167	13.3	-0.2			27.4167	1.7	7.8			27.4167	5.6	-8.4			27.4167	4.3	13.5
			27.4333	13.3	-20.5			27.4333	0.4	33.7			27.4333	-15	16.4			27.4333	27.1	65.5			27.4333	13.3	-0.2			27.4333	1.6	7.7			27.4333	5.6	-8.5			27.4333	4.4	13.5
			27.45	13.2	-20.5			27.45	0.6	33.7			27.45	-15	16.5			27.45	27	65.6			27.45	13.3	-0.2			27.45	1.6	7.7			27.45	5.6	-8.5			27.45	4.4	13.5
			27.4667	13.2	-20.5			27.4667	0.6	33.7			27.4667	-15	16.5			27.4667	26.9	65.6			27.4667	13.3	-0.2			27.4667	1.6	7.7			27.4667	5.6	-8.4			27.4667	4.3	13.5
			27.4833	13.2	-20.5			27.4833	0.8	33.8			27.4833	-15.1	16.5			27.4833	26.7	65.6			27.4833	13.3	-0.2			27.4833	1.5	7.7			27.4833	5.6	-8.5			27.4833	4.3	13.5
			27.5	13.1	-20.6			27.5	0.9	33.8			27.5	-15.1	16.5			27.5	26.7	65.6			27.5	13.3	-0.2			27.5	1.5	7.7			27.5	5.6	-8.5			27.5	4.4	13.5
			27.5167	13	-20.6			27.5167	1	33.8			27.5167	-15.1	16.6			27.5167	26.6	65.6			27.5167	13.3	-0.2			27.5167	1.4	7.7			27.5167	5.6	-8.5			27.5167	4.3	13.5
			27.5333	13	-20.6			27.5333	1.2	33.8			27.5333	-15.1	16.6			27.5333	26.4	65.6			27.5333	13.3	-0.2			27.5333	1.4	7.7			27.5333	5.6	-8.5			27.5333	4.4	13.5
			27.55	12.9	-20.6			27.55	1.4	33.9			27.55	-15.1	16.6			27.55	26.3	65.6			27.55	13.2	-0.2			27.55	1.3	7.7			27.55	5.6	-8.5			27.55	4.4	13.5
			27.5667	12.8	-20.6			27.5667	1.5	33.9			27.5667	-15.2	16.6			27.5667	26.2	65.6			27.5667	13.3	-0.2			27.5667	1.3	7.7			27.5667	5.6	-8.5			27.5667	4.4	13.6
			27.5833	12.8	-20.6			27.5833	1.6	33.9			27.5833	-15.2	16.7			27.5833	26.1	65.7			27.5833	13.2	-0.2			27.5833	1.2	7.7			27.5833	5.6	-8.5			27.5833	4.4	13.6
			27.6	12.7	-20.6			27.6	1.7	34			27.6	-15.2	16.7			27.6	25.9	65.7			27.6	13.2	-0.2			27.6	1.2	7.6			27.6	5.6	-8.6			27.6	4.4	13.6
			27.6167	12.7	-20.6			27.6167	1.9	34			27.6167	-15.2	16.7			27.6167	25.8	65.7			27.6167	13.3	-0.2			27.6167	1.2	7.6			27.6167	5.5	-8.5			27.6167	4.4	13.6
			27.6333	12.6	-20.6			27.6333	2	34			27.6333	-15.2	16.8			27.6333	25.8	65.7			27.6333	13.3	-0.3			27.6333	1.1	7.6			27.6333	5.6	-8.5			27.6333	4.4	13.7
			27.65	12.5	-20.6			27.65	2.1	34			27.65	-15.3	16.8			27.65	25.7	65.7			27.65	13.2	-0.2			27.65	1.1	7.6			27.65	5.5	-8.6			27.65	4.4	13.7
			27.6667	12.5	-20.6			27.6667	2.3	34			27.6667	-15.3	16.8			27.6667	25.6	65.7			27.6667	13.3	-0.2			27.6667	1.1	7.6			27.6667	5.5	-8.5			27.6667	4.4	13.7
			27.6833	12.4	-20.6			27.6833	2.5	34.1			27.6833	-15.3	16.8			27.6833	25.5	65.7			27.6833	13.2	-0.3			27.6833	1	7.6			27.6833	5.5	-8.5			27.6833	4.4	13.8
			27.7	12.3	-20.7			27.7	2.5	34.1			27.7	-15.3	16.9			27.7	25.3	65.7			27.7	13.2	-0.2			27.7	1	7.6			27.7	5.5	-8.6			27.7	4.4	13.8
			27.7167	12.2	-20.7			27.7167	2.6	34.1			27.7167	-15.4	16.9			27.7167	25.2	65.7			27.7167	13.3	-0.3			27.7167	0.9	7.6			27.7167	5.5	-8.5			27.7167	4.4	13.9
			27.7333	12.2	-20.6			27.7333	2.8	34.1			27.7333	-15.4	16.9			27.7333	25.2	65.8			27.7333	13.3	-0.3			27.7333	0.9	7.6			27.7333	5.5	-8.5			27.7333	4.4	14
			27.75	12.1	-20.6			27.75	3	34.2			27.75	-15.4	17			27.75	25	65.7			27.75	13.2	-0.3			27.75	0.8	7.5			27.75	5.5	-8.6			27.75	4.4	14
			27.7667	12	-20.6			27.7667	3.1	34.2			27.7667	-15.4	17			27.7667	24.9	65.7			27.7667	13.2	-0.3			27.7667	0.8	7.6			27.7667	5.5	-8.6			27.7667	4.4	14.1
			27.7833	11.9	-20.6			27.7833	3.2	34.2			27.7833	-15.4	17			27.7833	24.8	65.8			27.7833	13.2	-0.3			27.7833	0.7	7.6			27.7833	5.5	-8.6			27.7833	4.4	14.1
			27.8	11.8	-20.6			27.8	3.4	34.3			27.8	-15.4	17.1			27.8	24.7	65.8			27.8	13.2	-0.3			27.8	0.7	7.6			27.8	5.5	-8.6			27.8	4.4	14.2
			27.8167	11.7	-20.6			27.8167	3.5	34.3			27.8167	-15.5	17.1			27.8167	24.6	65.8			27.8167	13.2	-0.3			27.8167	0.7	7.5			27.8167	5.5	-8.6			27.8167	4.4	14.3
			27.8333	11.6	-20.6			27.8333	3.6	34.3			27.8333	-15.5	17.1			27.8333	24.5	65.8			27.8333	13.2	-0.3			27.8333	0.6	7.6			27.8333	5.5	-8.6			27.8333	4.4	14.4
			27.85	11.6	-20.6			27.85	3.7	34.3			27.85	-15.5	17.1			27.85	24.4	65.8			27.85	13.2	-0.3			27.85	0.6	7.5			27.85	5.4	-8.6			27.85	4.4	14.5
			27.8667	11.5	-20.6			27.8667	3.9	34.3			27.8667	-15.5	17.2			27.8667	24.3	65.8			27.8667	13.2	-0.3			27.8667	0.6	7.5			27.8667	5.5	-8.6			27.8667	4.4	14.6
			27.8833	11.4	-20.6			27.8833	4	34.4			27.8833	-15.5	17.2			27.8833	24.2	65.8			27.8833	13.3	-0.3			27.8833	0.5	7.5			27.8833	5.4	-8.6			27.8833	4.4	14.7
			27.9	11.3	-20.6			27.9	4.1	34.4			27.9	-15.6	17.2			27.9	24.1	65.8			27.9	13.2	-0.3			27.9	0.4	7.5			27.9	5.5	-8.6			27.9	4.4	14.7
			27.9167	11.2	-20.6			27.9167	4.3	34.4			27.9167	-15.6	17.2			27.9167	24	65.9			27.9167	13.2	-0.3			27.9167	0.4	7.5			27.9167	5.5	-8.6			27.9167	4.4	14.9
			27.9333	11.1	-20.6			27.9333	4.4	34.4			27.9333	-15.6	17.3			27.9333	23.9	65.9			27.9333	13.2	-0.3			27.9333	0.3	7.5			27.9333	5.4	-8.6			27.9333	4.4	15
			27.95	11.1	-20.6			27.95	4.5	34.5			27.95	-15.6	17.3			27.95	23.8	65.8			27.95	13.2	-0.3			27.95	0.3	7.5			27.95	5.4	-8.6			27.95	4.4	15.1
			27.9667	11	-20.6			27.9667	4.6	34.5			27.9667	-15.6	17.3			27.9667	23.7	65.8			27.9667	13.2	-0.3			27.9667	0.3	7.5			27.9667	5.5	-8.6			27.9667	4.4	15.2
			27.9833	10.9	-20.5			27.9833	4.7	34.5			27.9833	-15.7	17.3			27.9833	23.6	65.9			27.9833	13.2	-0.4			27.9833	0.2	7.5			27.9833	5.4	-8.6			27.9833	4.4	15.3
			28	10.9	-20.5			28	4.9	34.5			28	-15.7	17.4			28	23.6	65.9			28	13.2	-0.3			28	0.2	7.5			28	5.4	-8.6			28	4.4	15.5
			28.0167	10.8	-20.5			28.0167	5	34.6			28.0167	-15.7	17.4			28.0167	23.5	65.9			28.0167	13.2	-0.3			28.0167	0.2	7.4			28.0167	5.4	-8.6			28.0167	4.4	15.5
			28.0333	10.7	-20.5			28.0333	5.1	34.6			28.0333	-15.7	17.4			28.0333	23.3	65.9			28.0333	13.2	-0.4			28.0333	0.1	7.4			28.0333	5.4	-8.6			28.0333	4.4	15.6
			28.05	10.6	-20.5			28.05	5.2	34.6			28.05	-15.7	17.4			28.05	23.3	65.9			28.05	13.2	-0.3			28.05	0	7.4			28.05	5.4	-8.6			28.05	4.4	15.7
			28.0667	10.6	-20.5			28.0667	5.3	34.6			28.0667	-15.8	17.5			28.0667	23.2	66			28.0667	13.2	-0.4			28.0667	0	7.4			28.0667	5.4	-8.6			28.0667	4.4	15.8
			28.0833	10.5	-20.5			28.0833	5.4	34.6			28.0833	-15.8	17.5			28.0833	23	65.9			28.0833	13.2	-0.4			28.0833	0	7.4			28.0833	5.4	-8.6			28.0833	4.4	15.9
			28.1	10.5	-20.5			28.1	5.5	34.7			28.1	-15.8	17.5			28.1	23	65.9			28.1	13.2	-0.4			28.1	0	7.4			28.1	5.4	-8.6			28.1	4.4	16
			28.1167	10.5	-20.5			28.1167	5.6	34.7			28.1167	-15.8	17.5			28.1167	22.9	66			28.1167	13.2	-0.4			28.1167	-0.1	7.4			28.1167	5.4	-8.6			28.1167	4.4	16.1
			28.1333	10.4	-20.4			28.1333	5.7	34.7			28.1333	-15.9	17.6			28.1333	22.8	66			28.1333	13.2	-0.4			28.1333	-0.1	7.4			28.1333	5.4	-8.6			28.1333	4.4	16.1
			28.15	10.3	-20.4			28.15	5.8	34.8			28.15	-15.9	17.6			28.15	22.7	66			28.15	13.2	-0.4			28.15	-0.2	7.4			28.15	5.4	-8.6			28.15	4.4	16.2
			28.1667	10.3	-20.4			28.1667	5.9	34.8			28.1667	-15.9	17.6			28.1667	22.7	66			28.1667	13.2	-0.4			28.1667	-0.2	7.4			28.1667	5.4	-8.6			28.1667	4.4	16.2
			28.1833	10.2	-20.4			28.1833	6	34.8			28.1833	-15.9	17.7			28.1833	22.6	66			28.1833	13.2	-0.4			28.1833	-0.2	7.4			28.1833	5.4	-8.6			28.1833	4.4	16.2
			28.2	10.2	-20.4			28.2	6.1	34.8			28.2	-15.9	17.7			28.2	22.4	66			28.2	13.2	-0.4			28.2	-0.3	7.4			28.2	5.4	-8.6			28.2	4.4	16.2
			28.2167	10.2	-20.4			28.2167	6.2	34.8			28.2167	-16	17.7			28.2167	22.4	66			28.2167	13.2	-0.4			28.2167	-0.4	7.4			28.2167	5.4	-8.6			28.2167	4.4	16.2
			28.2333	10.2	-20.4			28.2333	6.3	34.9			28.2333	-16	17.7			28.2333	22.3	66			28.2333	13.2	-0.4			28.2333	-0.4	7.4			28.2333	5.4	-8.6			28.2333	4.4	16.2
			28.25	10.1	-20.3			28.25	6.4	34.9			28.25	-16	17.7			28.25	22.2	66			28.25	13.2	-0.4			28.25	-0.4	7.4			28.25	5.4	-8.6			28.25	4.4	16.1
			28.2667	10.1	-20.3			28.2667	6.4	34.9			28.2667	-16	17.8			28.2667	22.2	66.1			28.2667	13.2	-0.4			28.2667	-0.5	7.3			28.2667	5.4	-8.6			28.2667	4.4	16.1
			28.2833	10	-20.3			28.2833	6.5	34.9			28.2833	-16	17.8			28.2833	22.1	66			28.2833	13.2	-0.4			28.2833	-0.5	7.3			28.2833	5.4	-8.6			28.2833	4.4	16
			28.3	10	-20.3			28.3	6.6	34.9			28.3	-16.1	17.8			28.3	22	66			28.3	13.2	-0.4			28.3	-0.6	7.4			28.3	5.4	-8.6			28.3	4.4	16
			28.3167	10	-20.3			28.3167	6.7	35			28.3167	-16.1	17.8			28.3167	21.9	66.1			28.3167	13.1	-0.4			28.3167	-0.7	7.3			28.3167	5.4	-8.6			28.3167	4.4	15.9
			28.3333	9.9	-20.3			28.3333	6.7	35			28.3333	-16.1	17.9			28.3333	21.8	66.1			28.3333	13.1	-0.5			28.3333	-0.7	7.3			28.3333	5.4	-8.6			28.3333	4.4	15.7
			28.35	9.9	-20.2			28.35	6.8	35			28.35	-16.1	17.9			28.35	21.8	66.1			28.35	13.2	-0.4			28.35	-0.7	7.3			28.35	5.4	-8.5			28.35	4.3	15.6
			28.3667	9.9	-20.2			28.3667	6.9	35			28.3667	-16.1	17.9			28.3667	21.7	66			28.3667	13.2	-0.4			28.3667	-0.8	7.3			28.3667	5.4	-8.6			28.3667	4.4	15.5
			28.3833	9.8	-20.2			28.3833	6.9	35.1			28.3833	-16.2	17.9			28.3833	21.6	66.1			28.3833	13.1	-0.5			28.3833	-0.8	7.3			28.3833	5.4	-8.6			28.3833	4.3	15.4
			28.4	9.8	-20.2			28.4	7	35.1			28.4	-16.2	18			28.4	21.5	66.1			28.4	13.2	-0.4			28.4	-0.9	7.3			28.4	5.4	-8.5			28.4	4.3	15.3
			28.4167	9.8	-20.2			28.4167	7	35.1			28.4167	-16.2	18			28.4167	21.5	66.1			28.4167	13.2	-0.4			28.4167	-1	7.3			28.4167	5.4	-8.6			28.4167	4.3	15.1
			28.4333	9.7	-20.1			28.4333	7.1	35.1			28.4333	-16.2	18			28.4333	21.4	66.1			28.4333	13.1	-0.5			28.4333	-1	7.3			28.4333	5.4	-8.5			28.4333	4.3	14.9
			28.45	9.7	-20.1			28.45	7.2	35.2			28.45	-16.2	18			28.45	21.3	65.5			28.45	13.2	-0.5			28.45	-1	7.3			28.45	5.4	-8.5			28.45	4.3	14.7
			28.4667	9.7	-20.1			28.4667	7.2	35.2			28.4667	-16.2	18.1			28.4667	21.3	66.4			28.4667	13.2	-0.4			28.4667	-1.1	7.3			28.4667	5.4	-8.5			28.4667	4.3	14.6
			28.4833	9.6	-20.1			28.4833	7.3	35.2			28.4833	-16.3	18.1			28.4833	21.2	66.2			28.4833	13.2	-0.5			28.4833	-1.2	7.3			28.4833	5.4	-8.6			28.4833	4.3	14.4
			28.5	9.6	-20.1			28.5	7.3	35.2			28.5	-16.3	18.1			28.5	21.2	66.1			28.5	13.1	-0.5			28.5	-1.2	7.3			28.5	5.4	-8.5			28.5	4.2	14.3
			28.5167	9.5	-20			28.5167	7.3	35.3			28.5167	-16.3	18.1			28.5167	21.1	66.2			28.5167	13.2	-0.5			28.5167	-1.3	7.3			28.5167	5.5	-8.5			28.5167	4.3	14.1
			28.5333	9.5	-20			28.5333	7.4	35.3			28.5333	-16.3	18.2			28.5333	21	66.1			28.5333	13.1	-0.5			28.5333	-1.3	7.2			28.5333	5.4	-8.5			28.5333	4.3	13.9
			28.55	9.4	-20			28.55	7.4	35.3			28.55	-16.4	18.2			28.55	20.9	66.2			28.55	13.1	-0.5			28.55	-1.4	7.3			28.55	5.5	-8.5			28.55	4.2	13.6
			28.5667	9.4	-19.9			28.5667	7.5	35.3			28.5667	-16.4	18.2			28.5667	20.8	66.2			28.5667	13.1	-0.5			28.5667	-1.4	7.3			28.5667	5.5	-8.5			28.5667	4.3	13.4
			28.5833	9.4	-19.9			28.5833	7.5	35.3			28.5833	-16.4	18.2			28.5833	20.8	66.2			28.5833	13.2	-0.5			28.5833	-1.5	7.2			28.5833	5.4	-8.5			28.5833	4.2	13.2
			28.6	9.3	-19.9			28.6	7.5	35.4			28.6	-16.4	18.2			28.6	20.8	66.2			28.6	13.1	-0.5			28.6	-1.5	7.2			28.6	5.5	-8.5			28.6	4.2	12.9
			28.6167	9.2	-19.9			28.6167	7.6	35.4			28.6167	-16.4	18.3			28.6167	20.7	66.2			28.6167	13.1	-0.5			28.6167	-1.5	7.3			28.6167	5.5	-8.5			28.6167	4.2	12.7
			28.6333	9.2	-19.8			28.6333	7.6	35.4			28.6333	-16.4	18.3			28.6333	20.6	66.2			28.6333	13.2	-0.5			28.6333	-1.6	7.2			28.6333	5.5	-8.5			28.6333	4.2	12.6
			28.65	9.1	-19.8			28.65	7.6	35.4			28.65	-16.5	18.3			28.65	20.6	66.2			28.65	13.1	-0.5			28.65	-1.7	7.2			28.65	5.5	-8.5			28.65	4.2	12.4
			28.6667	9	-19.8			28.6667	7.7	35.5			28.6667	-16.5	18.3			28.6667	20.5	66.2			28.6667	13.1	-0.5			28.6667	-1.7	7.2			28.6667	5.5	-8.5			28.6667	4.2	12.2
			28.6833	9	-19.7			28.6833	7.7	35.5			28.6833	-16.5	18.4			28.6833	20.4	66.2			28.6833	13.2	-0.6			28.6833	-1.8	7.2			28.6833	5.5	-8.5			28.6833	4.1	11.9
			28.7	8.9	-19.7			28.7	7.7	35.5			28.7	-16.5	18.4			28.7	20.4	66.2			28.7	13.2	-0.6			28.7	-1.8	7.2			28.7	5.5	-8.5			28.7	4.1	11.7
			28.7167	8.9	-19.6			28.7167	7.7	35.5			28.7167	-16.5	18.4			28.7167	20.4	66.2			28.7167	13.1	-0.5			28.7167	-1.9	7.2			28.7167	5.5	-8.4			28.7167	4.2	11.5
			28.7333	8.8	-19.6			28.7333	7.7	35.6			28.7333	-16.6	18.4			28.7333	20.3	66.2			28.7333	13.1	-0.6			28.7333	-1.9	7.2			28.7333	5.5	-8.5			28.7333	4.1	11.2
			28.75	8.7	-19.6			28.75	7.8	35.6			28.75	-16.6	18.4			28.75	20.3	66.3			28.75	13.2	-0.6			28.75	-2	7.2			28.75	5.5	-8.5			28.75	4.1	11.1
			28.7667	8.6	-19.5			28.7667	7.8	35.6			28.7667	-16.6	18.5			28.7667	20.2	66.2			28.7667	13.1	-0.5			28.7667	-2	7.2			28.7667	5.5	-8.4			28.7667	4.1	10.9
			28.7833	8.5	-19.5			28.7833	7.8	35.6			28.7833	-16.6	18.5			28.7833	20.1	66.2			28.7833	13.1	-0.6			28.7833	-2.1	7.2			28.7833	5.6	-8.4			28.7833	4.1	10.7
			28.8	8.5	-19.4			28.8	7.8	35.7			28.8	-16.6	18.5			28.8	20.1	66.3			28.8	13.1	-0.6			28.8	-2.2	7.2			28.8	5.6	-8.4			28.8	4.1	10.4
			28.8167	8.4	-19.4			28.8167	7.8	35.7			28.8167	-16.6	18.5			28.8167	20.1	66.3			28.8167	13.1	-0.6			28.8167	-2.2	7.2			28.8167	5.5	-8.4			28.8167	4.1	10.2
			28.8333	8.4	-19.3			28.8333	7.8	35.7			28.8333	-16.7	18.6			28.8333	20	66.3			28.8333	13.1	-0.6			28.8333	-2.2	7.2			28.8333	5.6	-8.4			28.8333	4	10
			28.85	8.3	-19.3			28.85	7.8	35.7			28.85	-16.7	18.6			28.85	20	66.3			28.85	13.1	-0.6			28.85	-2.3	7.2			28.85	5.6	-8.4			28.85	4	9.8
			28.8667	8.2	-19.2			28.8667	7.8	35.7			28.8667	-16.7	18.6			28.8667	20	66.3			28.8667	13.1	-0.6			28.8667	-2.4	7.2			28.8667	5.6	-8.4			28.8667	4	9.6
			28.8833	8.2	-19.2			28.8833	7.8	35.8			28.8833	-16.7	18.6			28.8833	19.9	66.3			28.8833	13.1	-0.6			28.8833	-2.4	7.2			28.8833	5.6	-8.4			28.8833	4	9.5
			28.9	8.1	-19.1			28.9	7.8	35.8			28.9	-16.8	18.6			28.9	19.8	66.3			28.9	13.1	-0.6			28.9	-2.5	7.2			28.9	5.6	-8.4			28.9	4	9.3
			28.9167	8	-19.1			28.9167	7.8	35.8			28.9167	-16.8	18.7			28.9167	19.8	66.3			28.9167	13.1	-0.6			28.9167	-2.5	7.2			28.9167	5.6	-8.4			28.9167	4	9.1
			28.9333	8	-19			28.9333	7.8	35.8			28.9333	-16.8	18.7			28.9333	19.8	66.3			28.9333	13.1	-0.6			28.9333	-2.6	7.1			28.9333	5.7	-8.4			28.9333	4	8.9
			28.95	7.9	-18.9			28.95	7.8	35.9			28.95	-16.8	18.7			28.95	19.7	66.3			28.95	13.1	-0.6			28.95	-2.6	7.2			28.95	5.6	-8.4			28.95	4	8.8
			28.9667	7.9	-18.9			28.9667	7.8	35.9			28.9667	-16.8	18.7			28.9667	19.7	66.3			28.9667	13.1	-0.6			28.9667	-2.7	7.2			28.9667	5.7	-8.4			28.9667	4	8.6
			28.9833	7.8	-18.8			28.9833	7.8	35.9			28.9833	-16.8	18.7			28.9833	19.7	66.3			28.9833	13.1	-0.6			28.9833	-2.7	7.1			28.9833	5.7	-8.3			28.9833	3.9	8.4
			29	7.8	-18.8			29	7.8	35.9			29	-16.8	18.8			29	19.6	66.3			29	13.1	-0.6			29	-2.8	7.1			29	5.7	-8.4			29	3.9	8.3
			29.0167	7.7	-18.7			29.0167	7.8	35.9			29.0167	-16.9	18.8			29.0167	19.6	66.4			29.0167	13.1	-0.6			29.0167	-2.9	7.2			29.0167	5.7	-8.3			29.0167	3.9	8.2
			29.0333	7.7	-18.6			29.0333	7.8	36			29.0333	-16.9	18.8			29.0333	19.6	66.3			29.0333	13.1	-0.6			29.0333	-2.9	7.1			29.0333	5.7	-8.3			29.0333	3.9	8.1
			29.05	7.6	-18.6			29.05	7.8	36			29.05	-16.9	18.8			29.05	19.5	66.4			29.05	13.1	-0.6			29.05	-2.9	7.1			29.05	5.7	-8.3			29.05	3.9	7.9
			29.0667	7.6	-18.5			29.0667	7.8	36			29.0667	-16.9	18.8			29.0667	19.5	66.3			29.0667	13.1	-0.6			29.0667	-3	7.1			29.0667	5.8	-8.3			29.0667	3.9	7.8
			29.0833	7.6	-18.4			29.0833	7.8	36			29.0833	-17	18.9			29.0833	19.5	66.4			29.0833	13.1	-0.6			29.0833	-3	7.1			29.0833	5.8	-8.3			29.0833	3.9	7.6
			29.1	7.5	-18.4			29.1	7.7	36.1			29.1	-17	18.9			29.1	19.4	66.4			29.1	13.1	-0.6			29.1	-3.1	7.1			29.1	5.8	-8.3			29.1	3.8	7.5
			29.1167	7.5	-18.3			29.1167	7.7	36.1			29.1167	-17	18.9			29.1167	19.4	66.4			29.1167	13.1	-0.6			29.1167	-3.2	7.1			29.1167	5.8	-8.3			29.1167	3.9	7.4
			29.1333	7.5	-18.2			29.1333	7.7	36.1			29.1333	-17	18.9			29.1333	19.4	66.4			29.1333	13.1	-0.7			29.1333	-3.2	7.1			29.1333	5.8	-8.3			29.1333	3.8	7.4
			29.15	7.5	-18.2			29.15	7.7	36.1			29.15	-17	18.9			29.15	19.4	66.4			29.15	13.1	-0.6			29.15	-3.2	7.1			29.15	5.8	-8.3			29.15	3.8	7.2
			29.1667	7.5	-18.1			29.1667	7.6	36.1			29.1667	-17	19			29.1667	19.3	66.4			29.1667	13.1	-0.7			29.1667	-3.3	7.1			29.1667	5.9	-8.3			29.1667	3.8	7.1
			29.1833	7.5	-18			29.1833	7.6	36.2			29.1833	-17.1	19			29.1833	19.3	66.4			29.1833	13.1	-0.7			29.1833	-3.3	7.1			29.1833	5.8	-8.3			29.1833	3.8	7
			29.2	7.4	-17.9			29.2	7.6	36.2			29.2	-17.1	19			29.2	19.3	66.4			29.2	13.1	-0.6			29.2	-3.4	7.1			29.2	5.9	-8.2			29.2	3.8	7
			29.2167	7.4	-17.9			29.2167	7.6	36.2			29.2167	-17.1	19			29.2167	19.3	66.4			29.2167	13.1	-0.7			29.2167	-3.4	7.1			29.2167	5.9	-8.3			29.2167	3.8	6.9
			29.2333	7.4	-17.8			29.2333	7.5	36.2			29.2333	-17.1	19			29.2333	19.2	66.4			29.2333	13.1	-0.7			29.2333	-3.5	7.1			29.2333	5.9	-8.3			29.2333	3.7	6.8
			29.25	7.4	-17.8			29.25	7.5	36.2			29.25	-17.1	19			29.25	19.3	66.4			29.25	13.1	-0.7			29.25	-3.5	7.1			29.25	5.9	-8.2			29.25	3.7	6.7
			29.2667	7.4	-17.7			29.2667	7.5	36.2			29.2667	-17.1	19.1			29.2667	19.2	66.4			29.2667	13.1	-0.7			29.2667	-3.6	7.1			29.2667	5.9	-8.2			29.2667	3.7	6.7
			29.2833	7.4	-17.6			29.2833	7.5	36.3			29.2833	-17.2	19.1			29.2833	19.2	66.4			29.2833	13.1	-0.7			29.2833	-3.6	7.1			29.2833	5.9	-8.2			29.2833	3.7	6.6
			29.3	7.4	-17.5			29.3	7.4	36.3			29.3	-17.2	19.1			29.3	19.2	66.4			29.3	13.1	-0.7			29.3	-3.7	7.1			29.3	6	-8.2			29.3	3.7	6.6
			29.3167	7.5	-17.4			29.3167	7.4	36.3			29.3167	-17.2	19.1			29.3167	19.2	66.4			29.3167	13.1	-0.7			29.3167	-3.7	7.1			29.3167	6	-8.2			29.3167	3.7	6.5
			29.3333	7.5	-17.3			29.3333	7.4	36.3			29.3333	-17.2	19.1			29.3333	19.1	66.4			29.3333	13.1	-0.7			29.3333	-3.8	7.1			29.3333	6	-8.2			29.3333	3.7	6.5
			29.35	7.5	-17.3			29.35	7.4	36.3			29.35	-17.2	19.1			29.35	19.1	66.4			29.35	13.1	-0.7			29.35	-3.8	7.1			29.35	6	-8.2			29.35	3.6	6.4
			29.3667	7.5	-17.2			29.3667	7.3	36.4			29.3667	-17.3	19.2			29.3667	19.1	66.5			29.3667	13.1	-0.7			29.3667	-3.8	7.1			29.3667	6	-8.2			29.3667	3.6	6.4
			29.3833	7.5	-17.1			29.3833	7.3	36.4			29.3833	-17.3	19.2			29.3833	19.1	66.4			29.3833	13.1	-0.7			29.3833	-3.9	7.1			29.3833	6.1	-8.2			29.3833	3.6	6.4
			29.4	7.5	-17			29.4	7.3	36.4			29.4	-17.3	19.2			29.4	19.1	66.4			29.4	13.1	-0.7			29.4	-3.9	7.1			29.4	6.1	-8.2			29.4	3.6	6.3
			29.4167	7.6	-16.9			29.4167	7.3	36.4			29.4167	-17.3	19.2			29.4167	19.1	66.4			29.4167	13.1	-0.7			29.4167	-3.9	7.1			29.4167	6.1	-8.1			29.4167	3.6	6.3
			29.4333	7.6	-16.8			29.4333	7.2	36.5			29.4333	-17.3	19.2			29.4333	19.1	66.5			29.4333	13.1	-0.8			29.4333	-4	7.1			29.4333	6.1	-8.2			29.4333	3.6	6.3
			29.45	7.6	-16.7			29.45	7.2	36.5			29.45	-17.3	19.2			29.45	19.1	66.5			29.45	13.1	-0.7			29.45	-4	7.1			29.45	6.2	-8.1			29.45	3.5	6.3
			29.4667	7.6	-16.6			29.4667	7.2	36.5			29.4667	-17.4	19.2			29.4667	19.1	66.5			29.4667	13.1	-0.8			29.4667	-4.1	7.1			29.4667	6.1	-8.1			29.4667	3.6	6.3
			29.4833	7.7	-16.6			29.4833	7.2	36.5			29.4833	-17.4	19.3			29.4833	19.1	66.5			29.4833	13.1	-0.8			29.4833	-4.1	7.1			29.4833	6.2	-8.1			29.4833	3.5	6.3
			29.5	7.7	-16.5			29.5	7.1	36.5			29.5	-17.4	19.3			29.5	19.1	66.5			29.5	13.1	-0.7			29.5	-4.2	7			29.5	6.2	-8.1			29.5	3.5	6.2
			29.5167	7.7	-16.4			29.5167	7.1	36.6			29.5167	-17.4	19.3			29.5167	19.1	66.5			29.5167	13.1	-0.8			29.5167	-4.2	7.1			29.5167	6.2	-8.1			29.5167	3.5	6.2
			29.5333	7.7	-16.3			29.5333	7.1	36.6			29.5333	-17.4	19.3			29.5333	19	66.5			29.5333	13.1	-0.8			29.5333	-4.2	7.1			29.5333	6.2	-8.1			29.5333	3.5	6.2
			29.55	7.8	-16.1			29.55	7.1	36.6			29.55	-17.5	19.3			29.55	19	66.5			29.55	13.1	-0.7			29.55	-4.3	7			29.55	6.2	-8.1			29.55	3.5	6.2
			29.5667	7.8	-16			29.5667	7	36.6			29.5667	-17.5	19.4			29.5667	19.1	66.5			29.5667	13.1	-0.8			29.5667	-4.3	7.1			29.5667	6.3	-8.1			29.5667	2.8	6.2
			29.5833	7.8	-16			29.5833	7	36.6			29.5833	-17.5	19.4			29.5833	19	66.5			29.5833	13.1	-0.7			29.5833	-4.4	7.1			29.5833	6.3	-8.1			29.5833	3.3	6.2
			29.6	7.8	-15.9			29.6	7	36.6			29.6	-17.5	19.4			29.6	19	66.5			29.6	13.1	-0.7			29.6	-4.4	7			29.6	6.3	-8.1			29.6	3.5	6.3
			29.6167	7.8	-15.8			29.6167	7	36.6			29.6167	-17.5	19.4			29.6167	19.1	66.5			29.6167	13.1	-0.8			29.6167	-4.4	7			29.6167	6.3	-8			29.6167	3.5	6.3
			29.6333	7.9	-15.7			29.6333	7	36.7			29.6333	-17.5	19.4			29.6333	19	66.6			29.6333	13.1	-0.7			29.6333	-4.5	7.1			29.6333	6.4	-8			29.6333	3.4	6.3
			29.65	7.9	-15.5			29.65	7	36.7			29.65	-17.6	19.4			29.65	19	66.5			29.65	13.1	-0.7			29.65	-4.5	7			29.65	6.4	-8			29.65	3.4	6.3
			29.6667	7.9	-15.4			29.6667	7	36.7			29.6667	-17.6	19.4			29.6667	19	66.5			29.6667	13.1	-0.8			29.6667	-4.5	7			29.6667	6.4	-8			29.6667	3.4	6.3
			29.6833	7.9	-15.3			29.6833	6.9	36.7			29.6833	-17.6	19.5			29.6833	19.1	66.5			29.6833	13.1	-0.8			29.6833	-4.6	7			29.6833	6.4	-8			29.6833	3.4	6.3
			29.7	7.9	-15.2			29.7	6.9	36.8			29.7	-17.6	19.5			29.7	19	66.6			29.7	13.1	-0.7			29.7	-4.6	7			29.7	6.4	-8			29.7	3.3	6.4
			29.7167	7.9	-15.1			29.7167	6.9	36.8			29.7167	-17.6	19.5			29.7167	19	66.6			29.7167	13.1	-0.8			29.7167	-4.7	7			29.7167	6.5	-8			29.7167	3.3	6.4
			29.7333	7.9	-15			29.7333	6.9	36.8			29.7333	-17.6	19.5			29.7333	19.1	66.6			29.7333	13.1	-0.8			29.7333	-4.7	7			29.7333	6.5	-8			29.7333	3.2	6.4
			29.75	7.9	-14.9			29.75	6.9	36.8			29.75	-17.7	19.5			29.75	19	66.6			29.75	13.1	-0.8			29.75	-4.7	7			29.75	6.5	-8			29.75	3.2	6.4
			29.7667	8	-14.8			29.7667	6.9	36.8			29.7667	-17.7	19.6			29.7667	19	66.6			29.7667	13.1	-0.8			29.7667	-4.8	7			29.7667	6.6	-8			29.7667	3.2	6.5
			29.7833	8	-14.7			29.7833	6.9	36.8			29.7833	-17.7	19.6			29.7833	19.1	66.6			29.7833	13.1	-0.8			29.7833	-4.8	7			29.7833	6.6	-7.9			29.7833	2.8	6.5
			29.8	8	-14.6			29.8	6.9	36.9			29.8	-17.7	19.6			29.8	19.1	66.6			29.8	13.1	-0.8			29.8	-4.8	7			29.8	6.6	-8			29.8	3.1	6.6
			29.8167	8	-14.5			29.8167	6.9	36.9			29.8167	-17.7	19.6			29.8167	19	66.6			29.8167	13.1	-0.8			29.8167	-4.9	7			29.8167	6.6	-8			29.8167	3.4	6.6
			29.8333	8	-14.4			29.8333	6.9	36.9			29.8333	-17.8	19.6			29.8333	19	66.6			29.8333	13.1	-0.8			29.8333	-4.9	7			29.8333	6.6	-7.9			29.8333	3.3	6.6
			29.85	8	-14.3			29.85	7	36.9			29.85	-17.8	19.6			29.85	19.1	66.6			29.85	13.1	-0.8			29.85	-4.9	7			29.85	6.6	-7.9			29.85	3.2	6.7
			29.8667	8	-14.2			29.8667	7	36.9			29.8667	-17.8	19.6			29.8667	19	66.6			29.8667	13.1	-0.8			29.8667	-5	7			29.8667	6.7	-7.9			29.8667	3.2	6.7
			29.8833	8	-14			29.8833	7	36.9			29.8833	-17.8	19.7			29.8833	19	66.6			29.8833	13.1	-0.8			29.8833	-5	7			29.8833	6.7	-7.9			29.8833	3.1	6.7
			29.9	8	-13.9			29.9	7	37			29.9	-17.8	19.7			29.9	19	66.6			29.9	13.1	-0.8			29.9	-5	7			29.9	6.7	-7.9			29.9	3.1	6.8
			29.9167	8.1	-13.8			29.9167	7.1	37			29.9167	-17.8	19.7			29.9167	19	66.6			29.9167	13.1	-0.8			29.9167	-5.1	7			29.9167	6.8	-7.9			29.9167	3.1	6.8
			29.9333	8.1	-13.7			29.9333	7.1	37			29.9333	-17.9	19.7			29.9333	19	66.7			29.9333	13.1	-0.8			29.9333	-5.1	7			29.9333	6.7	-7.9			29.9333	3.1	6.9
			29.95	8.1	-13.6			29.95	7.1	37			29.95	-17.9	19.7			29.95	19	66.7			29.95	13.1	-0.8			29.95	-5.1	7			29.95	6.8	-7.9			29.95	3	7
			29.9667	8.1	-13.5			29.9667	7.1	37			29.9667	-17.9	19.7			29.9667	18.9	66.6			29.9667	13.1	-0.8			29.9667	-5.2	6.9			29.9667	6.8	-7.9			29.9667	3.1	7
			29.9833	8.1	-13.4			29.9833	7.2	37			29.9833	-17.9	19.8			29.9833	18.9	66.7			29.9833	13.1	-0.8			29.9833	-5.2	7			29.9833	6.8	-7.9			29.9833	3	7.1
			30	8.1	-13.3			30	7.3	37.1			30	-17.9	19.8			30	18.9	66.7			30	13.1	-0.8			30	-5.2	7			30	6.9	-7.8			30	3	7.2
			30.0167	8.1	-13.1			30.0167	7.3	37.1			30.0167	-18	19.8			30.0167	18.9	66.7			30.0167	13.1	-0.8			30.0167	-5.3	6.9			30.0167	6.9	-7.8			30.0167	3	7.2
			30.0333	8.1	-13			30.0333	7.4	37.1			30.0333	-18	19.8			30.0333	18.8	66.7			30.0333	13.1	-0.8			30.0333	-5.2	7			30.0333	6.9	-7.8			30.0333	2.9	7.3
			30.05	8.2	-12.9			30.05	7.5	37.1			30.05	-18	19.8			30.05	18.8	66.7			30.05	13.1	-0.8			30.05	-5.3	7			30.05	6.9	-7.8			30.05	2.9	7.4
			30.0667	8.2	-12.8			30.0667	7.5	37.1			30.0667	-18	19.8			30.0667	18.8	66.7			30.0667	13.1	-0.9			30.0667	-5.3	6.9			30.0667	7	-7.8			30.0667	3	7.4
			30.0833	8.2	-12.7			30.0833	7.6	37.1			30.0833	-18	19.8			30.0833	18.7	66.7			30.0833	13.1	-0.8			30.0833	-5.4	6.9			30.0833	7	-7.8			30.0833	2.9	7.5
			30.1	8.2	-12.6			30.1	7.7	37.1			30.1	-18	19.9			30.1	18.7	66.7			30.1	13.1	-0.8			30.1	-5.4	7			30.1	7	-7.8			30.1	2.9	7.6
			30.1167	8.3	-12.5			30.1167	7.7	37.2			30.1167	-18.1	19.9			30.1167	18.6	66.7			30.1167	13.1	-0.9			30.1167	-5.4	6.9			30.1167	7	-7.8			30.1167	2.8	7.6
			30.1333	8.3	-12.3			30.1333	7.8	37.2			30.1333	-18.1	19.9			30.1333	18.5	66.7			30.1333	13.1	-0.8			30.1333	-5.4	6.9			30.1333	7	-7.8			30.1333	2.8	7.7
			30.15	8.3	-12.2			30.15	8	37.2			30.15	-18.1	19.9			30.15	18.5	66.7			30.15	13.1	-0.8			30.15	-5.5	7			30.15	7.1	-7.7			30.15	2.7	7.8
			30.1667	8.3	-12.1			30.1667	8.1	37.2			30.1667	-18.1	19.9			30.1667	18.4	66.8			30.1667	13.1	-0.9			30.1667	-5.5	6.9			30.1667	7.1	-7.7			30.1667	2.7	7.9
			30.1833	8.3	-12			30.1833	8.2	37.2			30.1833	-18.1	19.9			30.1833	18.3	66.7			30.1833	13.1	-0.9			30.1833	-5.5	6.9			30.1833	7.1	-7.7			30.1833	2.7	8
			30.2	8.4	-11.8			30.2	8.4	37.3			30.2	-18.1	19.9			30.2	18.2	66.7			30.2	13.1	-0.9			30.2	-5.5	7			30.2	7.2	-7.7			30.2	2.7	8.1
			30.2167	8.4	-11.8			30.2167	8.4	37.3			30.2167	-18.2	19.9			30.2167	18.2	66.7			30.2167	13.1	-0.9			30.2167	-5.6	6.9			30.2167	7.2	-7.7			30.2167	2.7	8.2
			30.2333	8.4	-11.6			30.2333	8.6	37.3			30.2333	-18.2	20			30.2333	18.1	66.8			30.2333	13.1	-0.9			30.2333	-5.6	6.9			30.2333	7.2	-7.7			30.2333	2.7	8.3
			30.25	8.5	-11.5			30.25	8.8	37.3			30.25	-18.2	20			30.25	18	66.8			30.25	13.1	-0.9			30.25	-5.6	6.9			30.25	7.2	-7.7			30.25	2.6	8.4
			30.2667	8.5	-11.4			30.2667	9	37.3			30.2667	-18.2	20			30.2667	17.9	66.8			30.2667	13.1	-0.9			30.2667	-5.6	6.9			30.2667	7.2	-7.7			30.2667	2.5	8.5
			30.2833	8.5	-11.3			30.2833	9.2	37.4			30.2833	-18.2	20			30.2833	17.8	66.7			30.2833	13.1	-0.9			30.2833	-5.7	6.9			30.2833	7.3	-7.7			30.2833	2.6	8.6
			30.3	8.5	-11.1			30.3	9.4	37.4			30.3	-18.2	20			30.3	17.7	66.8			30.3	13.1	-0.9			30.3	-5.7	6.9			30.3	7.3	-7.7			30.3	2.5	8.8
			30.3167	8.6	-11.1			30.3167	9.6	37.4			30.3167	-18.3	20			30.3167	17.6	66.8			30.3167	13.1	-0.9			30.3167	-5.7	6.9			30.3167	7.3	-7.7			30.3167	2.5	8.9
			30.3333	8.6	-10.9			30.3333	9.7	37.4			30.3333	-18.3	20			30.3333	17.5	66.8			30.3333	13.1	-0.9			30.3333	-5.8	6.9			30.3333	7.4	-7.7			30.3333	2.5	9
			30.35	8.6	-10.8			30.35	10	37.4			30.35	-18.3	20			30.35	17.3	66.8			30.35	13	-0.9			30.35	-5.8	6.9			30.35	7.4	-7.7			30.35	2.4	9.1
			30.3667	8.6	-10.6			30.3667	10.3	37.4			30.3667	-18.3	20.1			30.3667	17.2	66.8			30.3667	13.1	-0.9			30.3667	-5.8	6.9			30.3667	7.4	-7.6			30.3667	2.4	9.2
			30.3833	8.7	-10.5			30.3833	10.6	37.4			30.3833	-18.3	20.1			30.3833	17.1	66.8			30.3833	13.1	-0.9			30.3833	-5.8	6.9			30.3833	7.4	-7.6			30.3833	2.4	9.4
			30.4	8.7	-10.4			30.4	10.9	37.4			30.4	-18.3	20.1			30.4	17	66.8			30.4	13.1	-0.9			30.4	-5.8	6.9			30.4	7.4	-7.6			30.4	2.3	9.5
			30.4167	8.7	-10.2			30.4167	11.3	37.5			30.4167	-18.3	20.1			30.4167	16.8	66.8			30.4167	13	-0.9			30.4167	-5.8	6.9			30.4167	7.4	-7.6			30.4167	2.3	9.7
			30.4333	8.7	-10.1			30.4333	11.7	37.5			30.4333	-18.4	20.1			30.4333	16.7	66.8			30.4333	13.1	-0.9			30.4333	-5.9	6.9			30.4333	7.5	-7.6			30.4333	2.2	9.8
			30.45	8.7	-10			30.45	12.1	37.5			30.45	-18.4	20.1			30.45	16.6	66.9			30.45	13.1	-0.9			30.45	-5.9	6.9			30.45	7.5	-7.6			30.45	2.2	10
			30.4667	8.7	-9.9			30.4667	12.3	37.5			30.4667	-18.4	20.1			30.4667	16.4	66.9			30.4667	13	-0.9			30.4667	-5.9	6.9			30.4667	7.5	-7.6			30.4667	2.2	10.1
			30.4833	8.7	-9.8			30.4833	12.8	37.5			30.4833	-18.4	20.1			30.4833	16.3	66.8			30.4833	13.1	-0.9			30.4833	-6	6.9			30.4833	7.6	-7.6			30.4833	2.1	10.2
			30.5	8.7	-9.6			30.5	13.2	37.6			30.5	-18.4	20.2			30.5	16.1	66.8			30.5	13.1	-0.9			30.5	-6	6.9			30.5	7.6	-7.6			30.5	2.1	10.4
			30.5167	8.7	-9.5			30.5167	13.7	37.6			30.5167	-18.4	20.2			30.5167	16.1	66.9			30.5167	13	-0.9			30.5167	-6	6.9			30.5167	7.6	-7.6			30.5167	2	10.5
			30.5333	8.7	-9.4			30.5333	14.2	37.6			30.5333	-18.5	20.2			30.5333	15.9	66.9			30.5333	13.1	-1			30.5333	-6	6.9			30.5333	7.7	-7.5			30.5333	2	10.7
			30.55	8.7	-9.3			30.55	14.7	37.6			30.55	-18.5	20.2			30.55	15.8	66.9			30.55	13.1	-0.9			30.55	-6	6.9			30.55	7.7	-7.5			30.55	1.7	10.8
			30.5667	8.7	-9.2			30.5667	15.2	37.6			30.5667	-18.5	20.2			30.5667	15.6	66.9			30.5667	13.1	-1			30.5667	-6.1	6.9			30.5667	7.7	-7.5			30.5667	2	11
			30.5833	8.7	-9			30.5833	15.5	37.6			30.5833	-18.5	20.2			30.5833	15.5	66.9			30.5833	13.1	-1			30.5833	-6.1	6.9			30.5833	7.7	-7.5			30.5833	2	11
			30.6	8.7	-8.9			30.6	16.1	37.6			30.6	-18.5	20.2			30.6	15.4	66.9			30.6	13.1	-1			30.6	-6.1	6.9			30.6	7.7	-7.5			30.6	1.9	11.2
			30.6167	8.7	-8.7			30.6167	16.6	37.7			30.6167	-18.6	20.2			30.6167	15.2	66.9			30.6167	13.1	-1			30.6167	-6.1	6.9			30.6167	7.8	-7.5			30.6167	1.8	11.3
			30.6333	8.6	-8.6			30.6333	17.2	37.7			30.6333	-18.6	20.2			30.6333	15.1	66.9			30.6333	13.1	-1			30.6333	-6.1	6.8			30.6333	7.8	-7.5			30.6333	1.8	11.5
			30.65	8.6	-8.5			30.65	17.7	37.7			30.65	-18.6	20.3			30.65	15	66.9			30.65	13.1	-1			30.65	-6.2	6.9			30.65	7.8	-7.5			30.65	1.8	11.6
			30.6667	8.6	-8.3			30.6667	18.3	37.7			30.6667	-18.6	20.3			30.6667	14.9	66.9			30.6667	13.1	-1			30.6667	-6.2	6.8			30.6667	7.8	-7.5			30.6667	1.7	11.8
			30.6833	8.6	-8.3			30.6833	18.8	37.7			30.6833	-18.6	20.3			30.6833	14.7	67			30.6833	13	-1			30.6833	-6.2	6.8			30.6833	7.9	-7.5			30.6833	1.7	12
			30.7	8.5	-8.1			30.7	19	37.7			30.7	-18.6	20.3			30.7	14.6	66.9			30.7	13.1	-1			30.7	-6.2	6.8			30.7	7.9	-7.5			30.7	1.6	12.1
			30.7167	8.5	-8			30.7167	19.6	37.8			30.7167	-18.7	20.3			30.7167	14.5	67			30.7167	13.1	-1			30.7167	-6.2	6.8			30.7167	7.9	-7.4			30.7167	1.6	12.2
			30.7333	8.4	-7.9			30.7333	20.1	37.8			30.7333	-18.7	20.3			30.7333	14.3	66.9			30.7333	13	-1			30.7333	-6.3	6.8			30.7333	7.9	-7.5			30.7333	1.5	12.3
			30.75	8.4	-7.7			30.75	20.5	37.8			30.75	-18.7	20.3			30.75	14.3	67			30.75	13.1	-1			30.75	-6.2	6.8			30.75	8	-7.4			30.75	1.5	12.5
			30.7667	8.3	-7.6			30.7667	21	37.8			30.7667	-18.7	20.4			30.7667	14.2	67			30.7667	13.1	-1			30.7667	-6.3	6.8			30.7667	8	-7.4			30.7667	1.5	12.6
			30.7833	8.3	-7.5			30.7833	21.4	37.8			30.7833	-18.7	20.4			30.7833	14	67			30.7833	13.1	-1			30.7833	-6.4	6.8			30.7833	8	-7.4			30.7833	1.4	12.7
			30.8	8.2	-7.3			30.8	21.8	37.8			30.8	-18.7	20.4			30.8	13.9	67			30.8	13	-1			30.8	-6.3	6.8			30.8	8	-7.4			30.8	1.4	12.9
			30.8167	8.1	-7.2			30.8167	22	37.8			30.8167	-18.7	20.4			30.8167	13.8	67			30.8167	13.1	-1			30.8167	-6.4	6.8			30.8167	8.1	-7.4			30.8167	1.3	13
			30.8333	8.1	-7.1			30.8333	22.4	37.8			30.8333	-18.8	20.4			30.8333	13.6	67			30.8333	13.1	-1			30.8333	-6.4	6.8			30.8333	8.1	-7.4			30.8333	1.3	13
			30.85	8	-7			30.85	22.8	37.9			30.85	-18.8	20.4			30.85	13.5	67			30.85	13	-1			30.85	-6.4	6.8			30.85	8.1	-7.4			30.85	1.3	13.1
			30.8667	7.9	-6.8			30.8667	23.1	37.9			30.8667	-18.8	20.4			30.8667	13.5	67			30.8667	13.1	-1			30.8667	-6.4	6.8			30.8667	8.1	-7.3			30.8667	1.2	13.2
			30.8833	7.8	-6.7			30.8833	23.5	37.9			30.8833	-18.8	20.4			30.8833	13.4	67			30.8833	13.1	-1			30.8833	-6.4	6.8			30.8833	8.1	-7.4			30.8833	1.2	13.3
			30.9	7.8	-6.6			30.9	23.9	37.9			30.9	-18.8	20.4			30.9	13.3	67			30.9	13	-1			30.9	-6.4	6.8			30.9	8.1	-7.4			30.9	1.2	13.4
			30.9167	7.7	-6.4			30.9167	24.2	37.9			30.9167	-18.9	20.5			30.9167	13.2	67.1			30.9167	13	-1			30.9167	-6.5	6.8			30.9167	8.2	-7.3			30.9167	1.1	13.5
			30.9333	7.7	-6.3			30.9333	24.4	38			30.9333	-18.9	20.5			30.9333	13.1	67.1			30.9333	13.1	-1.1			30.9333	-6.5	6.8			30.9333	8.2	-7.3			30.9333	1	13.5
			30.95	7.6	-6.2			30.95	24.7	38			30.95	-18.9	20.5			30.95	13	67.1			30.95	13.1	-1			30.95	-6.5	6.8			30.95	8.2	-7.3			30.95	1	13.5
			30.9667	7.5	-6.1			30.9667	25.1	37.9			30.9667	-18.9	20.5			30.9667	12.9	67.1			30.9667	13	-1			30.9667	-6.5	6.8			30.9667	8.2	-7.3			30.9667	1	13.6
			30.9833	7.4	-5.9			30.9833	25.5	38			30.9833	-18.9	20.5			30.9833	12.8	67.1			30.9833	13.1	-1.1			30.9833	-6.6	6.8			30.9833	8.2	-7.3			30.9833	0.9	13.6
			31	7.3	-5.8			31	25.9	38			31	-18.9	20.5			31	12.7	67.1			31	13.1	-1.1			31	-6.6	6.8			31	8.3	-7.3			31	0.9	13.6
			31.0167	7.2	-5.7			31.0167	26.2	38			31.0167	-19	20.5			31.0167	12.6	67.1			31.0167	13	-1			31.0167	-6.5	6.8			31.0167	8.3	-7.3			31.0167	0.9	13.6
			31.0333	7.2	-5.5			31.0333	26.6	38			31.0333	-19	20.5			31.0333	12.6	67.1			31.0333	13	-1.1			31.0333	-6.6	6.8			31.0333	8.3	-7.3			31.0333	0.8	13.6
			31.05	7.1	-5.5			31.05	26.8	38.1			31.05	-19	20.6			31.05	12.5	67.1			31.05	13.1	-1.1			31.05	-6.5	6.7			31.05	8.3	-7.3			31.05	0.8	13.5
			31.0667	7	-5.3			31.0667	27.1	38			31.0667	-19	20.6			31.0667	12.4	67.1			31.0667	13.1	-1			31.0667	-6.6	6.7			31.0667	8.4	-7.3			31.0667	0.7	13.4
			31.0833	6.9	-5.2			31.0833	27.5	38.1			31.0833	-19.1	20.6			31.0833	12.4	67.2			31.0833	13	-1.1			31.0833	-6.9	6.8			31.0833	8.4	-7.2			31.0833	0.7	13.4
			31.1	6.8	-5			31.1	27.9	38.1			31.1	-19.1	20.6			31.1	12.3	67.1			31.1	13.1	-1.1			31.1	-6.7	6.7			31.1	8.4	-7.2			31.1	0.7	13.3
			31.1167	6.7	-4.9			31.1167	28.2	38.1			31.1167	-19.1	20.6			31.1167	12.2	67.1			31.1167	13.1	-1.1			31.1167	-6.7	6.7			31.1167	8.4	-7.2			31.1167	0.6	13.2
			31.1333	6.7	-4.8			31.1333	28.5	38.1			31.1333	-19.1	20.6			31.1333	12.2	67.1			31.1333	13	-1.1			31.1333	-6.7	6.7			31.1333	8.4	-7.2			31.1333	0.6	13.2
			31.15	6.6	-4.6			31.15	28.8	38.1			31.15	-19.1	20.6			31.15	12.1	67.2			31.15	13	-1.1			31.15	-6.6	6.7			31.15	8.5	-7.2			31.15	0.5	13
			31.1667	6.5	-4.6			31.1667	29	38.1			31.1667	-19.1	20.6			31.1667	12.1	67.2			31.1667	13.1	-1.1			31.1667	-6.6	6.7			31.1667	8.5	-7.2			31.1667	0.5	12.9
			31.1833	6.5	-4.5			31.1833	29.1	38.2			31.1833	-19.1	20.6			31.1833	12	67.2			31.1833	13	-1.1			31.1833	-6.7	6.7			31.1833	8.5	-7.2			31.1833	0.4	12.9
			31.2	6.4	-4.3			31.2	29.4	38.2			31.2	-19.2	20.6			31.2	12	67.2			31.2	13	-1.1			31.2	-6.7	6.7			31.2	8.5	-7.2			31.2	0.4	12.7
			31.2167	6.3	-4.2			31.2167	29.6	38.2			31.2167	-19.2	20.7			31.2167	11.9	67.2			31.2167	13	-1.1			31.2167	-6.7	6.7			31.2167	8.5	-7.1			31.2167	0.4	12.6
			31.2333	6.2	-4.1			31.2333	29.7	38.2			31.2333	-19.2	20.7			31.2333	11.8	67.2			31.2333	13	-1.1			31.2333	-6.7	6.7			31.2333	8.6	-7.2			31.2333	0.3	12.4
			31.25	6.2	-3.9			31.25	29.9	38.2			31.25	-19.2	20.7			31.25	11.8	67.2			31.25	13	-1.1			31.25	-6.8	6.7			31.25	8.6	-7.1			31.25	0.3	12.3
			31.2667	6.1	-3.8			31.2667	30	38.2			31.2667	-19.2	20.7			31.2667	11.8	67.2			31.2667	13	-1.1			31.2667	-6.8	6.7			31.2667	8.6	-7.1			31.2667	0.3	12.1
			31.2833	6	-3.7			31.2833	30	38.2			31.2833	-19.2	20.7			31.2833	11.7	67.2			31.2833	13.1	-1.1			31.2833	-6.8	6.6			31.2833	8.6	-7.1			31.2833	0.2	11.9
			31.3	6	-3.6			31.3	30	38.2			31.3	-19.3	20.7			31.3	11.7	67.3			31.3	13	-1.1			31.3	-6.8	6.7			31.3	8.6	-7.1			31.3	0.2	11.8
			31.3167	5.9	-3.5			31.3167	30	38.3			31.3167	-19.3	20.7			31.3167	11.7	67.3			31.3167	13	-1.1			31.3167	-6.8	6.6			31.3167	8.7	-7.1			31.3167	0.1	11.7
			31.3333	5.8	-3.3			31.3333	30	38.3			31.3333	-19.3	20.7			31.3333	11.6	67.3			31.3333	13	-1.1			31.3333	-6.8	6.7			31.3333	8.7	-7.1			31.3333	0.1	11.5
			31.35	5.8	-3.2			31.35	29.9	38.3			31.35	-19.3	20.7			31.35	11.6	67.3			31.35	13	-1.1			31.35	-6.9	6.6			31.35	8.7	-7.1			31.35	0.1	11.3
			31.3667	5.7	-3.1			31.3667	29.8	38.3			31.3667	-19.3	20.7			31.3667	11.6	67.3			31.3667	13	-1.1			31.3667	-6.9	6.6			31.3667	8.7	-7			31.3667	0	11.1
			31.3833	5.7	-2.9			31.3833	29.7	38.3			31.3833	-19.4	20.8			31.3833	11.6	67.3			31.3833	13	-1.1			31.3833	-6.9	6.6			31.3833	8.7	-7			31.3833	0	10.9
			31.4	5.6	-2.8			31.4	29.6	38.3			31.4	-19.4	20.8			31.4	11.5	67.3			31.4	13	-1.1			31.4	-6.9	6.6			31.4	8.7	-7.1			31.4	0	10.7
			31.4167	5.6	-2.7			31.4167	29.4	38.3			31.4167	-19.4	20.8			31.4167	11.5	67.3			31.4167	13	-1.1			31.4167	-6.9	6.6			31.4167	8.8	-7			31.4167	0	10.5
			31.4333	5.5	-2.6			31.4333	29.2	38.4			31.4333	-19.4	20.8			31.4333	11.5	67.3			31.4333	13	-1.1			31.4333	-6.9	6.6			31.4333	8.8	-7			31.4333	-0.1	10.3
			31.45	5.5	-2.5			31.45	28.9	38.4			31.45	-19.4	20.8			31.45	11.4	67.3			31.45	13	-1.2			31.45	-7	6.6			31.45	8.8	-7			31.45	-0.1	10.2
			31.4667	5.5	-2.3			31.4667	28.7	38.4			31.4667	-19.4	20.8			31.4667	11.4	67.4			31.4667	13	-1.1			31.4667	-7	6.6			31.4667	8.8	-7			31.4667	-0.1	10
			31.4833	5.4	-2.2			31.4833	28.4	38.4			31.4833	-19.4	20.8			31.4833	11.4	67.3			31.4833	13	-1.1			31.4833	-7	6.6			31.4833	8.8	-7			31.4833	-0.2	9.8
			31.5	5.4	-2.1			31.5	28.1	38.4			31.5	-19.5	20.9			31.5	11.4	67.3			31.5	13	-1.1			31.5	-7	6.6			31.5	8.8	-7			31.5	-0.2	9.6
			31.5167	5.4	-2			31.5167	27.8	38.5			31.5167	-19.5	20.9			31.5167	11.4	67.4			31.5167	13	-1.2			31.5167	-7.1	6.6			31.5167	8.9	-7			31.5167	-0.2	9.3
			31.5333	5.3	-1.9			31.5333	27.6	38.5			31.5333	-19.5	20.9			31.5333	11.4	67.4			31.5333	13	-1.1			31.5333	-7	6.6			31.5333	8.9	-7			31.5333	-0.3	9.1
			31.55	5.3	-1.8			31.55	27.2	38.5			31.55	-19.5	20.9			31.55	11.4	67.4			31.55	13	-1.2			31.55	-7.1	6.6			31.55	8.9	-6.9			31.55	-0.3	8.9
			31.5667	5.2	-1.6			31.5667	26.8	38.5			31.5667	-19.5	20.9			31.5667	11.4	67.4			31.5667	13	-1.2			31.5667	-7.1	6.6			31.5667	8.9	-6.9			31.5667	-0.3	8.8
			31.5833	5.2	-1.5			31.5833	26.5	38.5			31.5833	-19.6	20.9			31.5833	11.4	67.4			31.5833	13	-1.1			31.5833	-7.1	6.5			31.5833	8.9	-6.9			31.5833	-0.4	8.6
			31.6	5.2	-1.4			31.6	26.1	38.5			31.6	-19.6	20.9			31.6	11.4	67.4			31.6	12.9	-1.2			31.6	-7.1	6.5			31.6	9	-6.9			31.6	-0.4	8.4
			31.6167	5.2	-1.3			31.6167	25.7	38.5			31.6167	-19.6	20.9			31.6167	11.4	67.5			31.6167	13	-1.2			31.6167	-7.1	6.5			31.6167	8.9	-6.9			31.6167	-0.4	8.2
			31.6333	5.1	-1.1			31.6333	25.3	38.5			31.6333	-19.6	20.9			31.6333	11.4	67.4			31.6333	13	-1.2			31.6333	-7.2	6.5			31.6333	9	-6.9			31.6333	-0.5	8
			31.65	5.1	-1.1			31.65	25.2	38.6			31.65	-19.6	20.9			31.65	11.4	67.4			31.65	12.9	-1.2			31.65	-7.2	6.5			31.65	9	-6.9			31.65	-0.5	7.8
			31.6667	5.1	-0.9			31.6667	24.8	38.6			31.6667	-19.7	21			31.6667	11.4	67.4			31.6667	12.9	-1.2			31.6667	-7.2	6.5			31.6667	9	-6.9			31.6667	-0.5	7.6
			31.6833	5	-0.8			31.6833	24.4	38.6			31.6833	-19.7	21			31.6833	11.4	67.5			31.6833	13	-1.2			31.6833	-7.2	6.5			31.6833	9	-6.9			31.6833	-0.6	7.5
			31.7	5	-0.7			31.7	24	38.6			31.7	-19.7	21			31.7	11.4	67.5			31.7	12.9	-1.2			31.7	-7.2	6.5			31.7	9.1	-6.8			31.7	-0.6	7.4
			31.7167	5	-0.6			31.7167	23.6	38.6			31.7167	-19.7	21			31.7167	11.4	67.5			31.7167	12.9	-1.2			31.7167	-7.3	6.5			31.7167	9	-6.8			31.7167	-0.6	7.2
			31.7333	4.9	-0.4			31.7333	23.2	38.6			31.7333	-19.7	21			31.7333	11.4	67.5			31.7333	12.9	-1.2			31.7333	-7.3	6.4			31.7333	9	-6.8			31.7333	-0.6	7
			31.75	4.9	-0.3			31.75	22.9	38.6			31.75	-19.7	21			31.75	11.4	67.5			31.75	12.9	-1.2			31.75	-7.3	6.4			31.75	9.1	-6.8			31.75	-0.7	6.8
			31.7667	4.9	-0.2			31.7667	22.7	38.6			31.7667	-19.8	21			31.7667	11.4	67.5			31.7667	12.9	-1.2			31.7667	-7.3	6.4			31.7667	9.1	-6.8			31.7667	-0.7	6.6
			31.7833	4.9	-0.1			31.7833	22.4	38.7			31.7833	-19.8	21			31.7833	11.5	67.5			31.7833	12.9	-1.2			31.7833	-7.3	6.4			31.7833	9.1	-6.8			31.7833	-0.7	6.4
			31.8	4.8	0			31.8	22	38.7			31.8	-19.8	21			31.8	11.5	67.5			31.8	12.9	-1.2			31.8	-7.3	6.4			31.8	9.1	-6.8			31.8	-0.7	6.3
			31.8167	4.8	0.1			31.8167	21.7	38.7			31.8167	-19.8	21			31.8167	11.5	67.5			31.8167	12.9	-1.2			31.8167	-7.4	6.4			31.8167	9.1	-6.7			31.8167	-0.7	6.2
			31.8333	4.8	0.2			31.8333	21.3	38.7			31.8333	-19.8	21.1			31.8333	11.5	67.5			31.8333	12.9	-1.2			31.8333	-7.4	6.4			31.8333	9.2	-6.7			31.8333	-0.8	6
			31.85	4.7	0.3			31.85	21	38.7			31.85	-19.9	21.1			31.85	11.5	67.6			31.85	12.9	-1.2			31.85	-7.4	6.4			31.85	9.2	-6.7			31.85	-0.8	5.8
			31.8667	4.7	0.4			31.8667	20.7	38.8			31.8667	-19.8	21.1			31.8667	11.5	67.5			31.8667	12.9	-1.2			31.8667	-7.4	6.4			31.8667	9.2	-6.7			31.8667	-0.8	5.6
			31.8833	4.7	0.5			31.8833	20.4	38.8			31.8833	-19.9	21.1			31.8833	11.6	67.5			31.8833	12.9	-1.3			31.8833	-7.4	6.4			31.8833	9.2	-6.7			31.8833	-0.8	5.5
			31.9	4.6	0.6			31.9	20.2	38.8			31.9	-19.9	21.1			31.9	11.6	67.6			31.9	12.9	-1.2			31.9	-7.5	6.4			31.9	9.2	-6.7			31.9	-0.9	5.3
			31.9167	4.6	0.7			31.9167	19.9	38.8			31.9167	-19.9	21.1			31.9167	11.6	67.6			31.9167	12.9	-1.2			31.9167	-7.5	6.3			31.9167	9.2	-6.7			31.9167	-0.9	5.1
			31.9333	4.6	0.8			31.9333	19.6	38.8			31.9333	-19.9	21.1			31.9333	11.6	67.6			31.9333	12.9	-1.2			31.9333	-7.5	6.3			31.9333	9.2	-6.6			31.9333	-0.9	5
			31.95	4.5	0.9			31.95	19.3	38.8			31.95	-19.9	21.1			31.95	11.7	67.6			31.95	12.9	-1.2			31.95	-7.5	6.3			31.95	9.2	-6.7			31.95	-1	4.9
			31.9667	4.5	1.1			31.9667	19.1	38.8			31.9667	-20	21.1			31.9667	11.7	67.6			31.9667	12.9	-1.2			31.9667	-7.5	6.3			31.9667	9.3	-6.6			31.9667	-0.9	4.7
			31.9833	4.4	1.2			31.9833	18.8	38.9			31.9833	-19.9	21.2			31.9833	11.7	67.6			31.9833	12.9	-1.3			31.9833	-7.5	6.3			31.9833	9.2	-6.6			31.9833	-1	4.6
			32	4.4	1.3			32	18.5	38.9			32	-20	21.2			32	11.8	67.7			32	12.9	-1.2			32	-7.6	6.3			32	9.3	-6.6			32	-1	4.4
			32.0167	4.4	1.4			32.0167	18.4	38.9			32.0167	-20	21.2			32.0167	11.8	67.7			32.0167	12.9	-1.2			32.0167	-7.6	6.3			32.0167	9.3	-6.6			32.0167	-0.9	4.3
			32.0333	4.3	1.5			32.0333	18.1	38.9			32.0333	-20	21.2			32.0333	11.8	67.6			32.0333	12.9	-1.3			32.0333	-7.6	6.3			32.0333	9.3	-6.6			32.0333	-1.8	4.1
			32.05	4.2	1.6			32.05	17.9	38.9			32.05	-20	21.2			32.05	11.9	67.7			32.05	12.9	-1.2			32.05	-7.6	6.3			32.05	9.3	-6.6			32.05	-1.8	4
			32.0667	4.2	1.7			32.0667	17.6	38.9			32.0667	-20	21.2			32.0667	11.9	67.7			32.0667	12.9	-1.3			32.0667	-7.6	6.3			32.0667	9.3	-6.6			32.0667	-0.9	3.9
			32.0833	4.1	1.8			32.0833	17.4	38.9			32.0833	-20.1	21.2			32.0833	12	67.7			32.0833	12.9	-1.3			32.0833	-7.7	6.2			32.0833	9.3	-6.6			32.0833	-0.4	3.7
			32.1	4.1	1.9			32.1	17.1	38.9			32.1	-20.1	21.2			32.1	12	67.7			32.1	12.9	-1.3			32.1	-7.7	6.2			32.1	9.3	-6.5			32.1	-0.9	3.6
			32.1167	4.1	2			32.1167	16.9	39			32.1167	-20.1	21.2			32.1167	12	67.7			32.1167	12.9	-1.2			32.1167	-7.7	6.2			32.1167	9.3	-6.5			32.1167	-0.9	3.5
			32.1333	4	2.1			32.1333	16.8	39			32.1333	-20.1	21.3			32.1333	12.1	67.7			32.1333	12.9	-1.3			32.1333	-7.7	6.2			32.1333	9.3	-6.5			32.1333	-1	3.3
			32.15	3.9	2.2			32.15	16.6	39			32.15	-20.1	21.3			32.15	12.1	67.8			32.15	12.9	-1.3			32.15	-7.8	6.2			32.15	9.3	-6.5			32.15	-1	3.2
			32.1667	3.9	2.3			32.1667	16.3	39			32.1667	-20.1	21.3			32.1667	12.2	67.8			32.1667	12.8	-1.3			32.1667	-7.8	6.2			32.1667	9.4	-6.5			32.1667	-1.2	3
			32.1833	3.8	2.4			32.1833	16.1	39			32.1833	-20.2	21.3			32.1833	12.2	67.7			32.1833	12.9	-1.3			32.1833	-7.8	6.2			32.1833	9.3	-6.5			32.1833	-4.5	2.9
			32.2	3.8	2.5			32.2	15.9	39			32.2	-20.2	21.3			32.2	12.3	67.7			32.2	12.9	-1.3			32.2	-7.8	6.1			32.2	9.4	-6.5			32.2	-1.7	2.9
			32.2167	3.7	2.6			32.2167	15.7	39			32.2167	-20.2	21.3			32.2167	12.3	67.8			32.2167	12.8	-1.3			32.2167	-7.8	6.2			32.2167	9.4	-6.5			32.2167	-1.6	2.7
			32.2333	3.7	2.7			32.2333	15.6	39			32.2333	-20.2	21.3			32.2333	12.3	67.8			32.2333	12.8	-1.3			32.2333	-7.8	6.1			32.2333	9.4	-6.5			32.2333	-1.3	2.6
			32.25	3.6	2.8			32.25	15.3	39			32.25	-20.2	21.3			32.25	12.4	67.8			32.25	12.8	-1.3			32.25	-7.9	6.1			32.25	9.4	-6.4			32.25	-1.3	2.5
			32.2667	3.6	2.9			32.2667	15.2	39.1			32.2667	-20.2	21.3			32.2667	12.4	67.8			32.2667	12.9	-1.3			32.2667	-7.9	6.1			32.2667	9.4	-6.4			32.2667	-1.3	2.3
			32.2833	3.5	3			32.2833	15	39.1			32.2833	-20.3	21.3			32.2833	12.5	67.8			32.2833	12.8	-1.3			32.2833	-7.9	6.1			32.2833	9.4	-6.4			32.2833	-1.3	2.2
			32.3	3.5	3.1			32.3	14.8	39.1			32.3	-20.3	21.4			32.3	12.6	67.8			32.3	12.8	-1.3			32.3	-8	6.1			32.3	9.4	-6.4			32.3	-1.3	2.1
			32.3167	3.4	3.2			32.3167	14.7	39.1			32.3167	-20.3	21.4			32.3167	12.6	67.8			32.3167	12.9	-1.3			32.3167	-8	6.1			32.3167	9.4	-6.4			32.3167	-1.3	2
			32.3333	3.4	3.3			32.3333	14.5	39.1			32.3333	-20.3	21.4			32.3333	12.6	67.8			32.3333	12.8	-1.3			32.3333	-8	6			32.3333	9.4	-6.4			32.3333	-1.3	1.9
			32.35	3.3	3.4			32.35	14.3	39.1			32.35	-20.3	21.4			32.35	12.7	67.8			32.35	12.8	-1.3			32.35	-8	6			32.35	9.4	-6.3			32.35	-1.3	1.8
			32.3667	3.3	3.5			32.3667	14.2	39.1			32.3667	-20.3	21.4			32.3667	12.8	67.9			32.3667	12.8	-1.3			32.3667	-8.1	6			32.3667	9.4	-6.3			32.3667	-1.3	1.7
			32.3833	3.2	3.6			32.3833	14.1	39.2			32.3833	-20.4	21.4			32.3833	12.8	67.9			32.3833	12.9	-1.3			32.3833	-8.1	6			32.3833	9.4	-6.3			32.3833	-1.3	1.5
			32.4	3.1	3.6			32.4	13.9	39.2			32.4	-20.4	21.4			32.4	12.9	67.9			32.4	12.8	-1.3			32.4	-8.1	6			32.4	9.5	-6.3			32.4	-1.3	1.4
			32.4167	3.1	3.7			32.4167	13.8	39.2			32.4167	-20.4	21.4			32.4167	12.9	67.9			32.4167	12.8	-1.3			32.4167	-8.1	6			32.4167	9.4	-6.3			32.4167	-1.3	1.4
			32.4333	3	3.8			32.4333	13.6	39.2			32.4333	-20.4	21.4			32.4333	13	67.9			32.4333	12.8	-1.3			32.4333	-8.1	6			32.4333	9.5	-6.3			32.4333	-1.3	1.3
			32.45	2.9	3.9			32.45	13.5	39.2			32.45	-20.4	21.4			32.45	13.1	67.9			32.45	12.8	-1.3			32.45	-8.2	5.9			32.45	9.4	-6.3			32.45	-1.3	1.2
			32.4667	2.9	4			32.4667	13.3	39.2			32.4667	-20.4	21.4			32.4667	13.1	67.9			32.4667	12.8	-1.4			32.4667	-8.2	5.9			32.4667	9.4	-6.3			32.4667	-1.3	1.1
			32.4833	2.9	4.1			32.4833	13.2	39.2			32.4833	-20.5	21.5			32.4833	13.2	67.9			32.4833	12.8	-1.3			32.4833	-8.2	5.9			32.4833	9.5	-6.2			32.4833	-1.3	0.9
			32.5	2.8	4.1			32.5	13.1	39.2			32.5	-20.5	21.5			32.5	13.3	67.9			32.5	12.8	-1.3			32.5	-8.2	5.9			32.5	9.5	-6.2			32.5	-1.1	0.9
			32.5167	2.8	4.2			32.5167	13	39.3			32.5167	-20.5	21.5			32.5167	13.3	67.9			32.5167	12.8	-1.4			32.5167	-8.2	5.9			32.5167	9.4	-6.2			32.5167	-1.2	0.7
			32.5333	2.8	4.3			32.5333	12.8	39.3			32.5333	-20.5	21.5			32.5333	13.4	68			32.5333	12.8	-1.3			32.5333	-8.3	5.9			32.5333	9.5	-6.2			32.5333	-1.3	0.6
			32.55	2.7	4.4			32.55	12.7	39.3			32.55	-20.5	21.5			32.55	13.5	68			32.55	12.8	-1.3			32.55	-8.3	5.9			32.55	9.5	-6.2			32.55	-1.3	0.6
			32.5667	2.7	4.5			32.5667	12.6	39.3			32.5667	-20.5	21.5			32.5667	13.5	68			32.5667	12.8	-1.4			32.5667	-8.3	5.8			32.5667	9.5	-6.2			32.5667	-1.2	0.5
			32.5833	2.7	4.5			32.5833	12.4	39.3			32.5833	-20.5	21.5			32.5833	13.6	68			32.5833	12.8	-1.4			32.5833	-8.3	5.8			32.5833	9.5	-6.2			32.5833	-1.3	0.4
			32.6	2.7	4.6			32.6	12.3	39.3			32.6	-20.6	21.5			32.6	13.6	68			32.6	12.8	-1.3			32.6	-8.3	5.8			32.6	9.5	-6.2			32.6	-1.3	0.3
			32.6167	2.7	4.7			32.6167	12.2	39.4			32.6167	-20.6	21.5			32.6167	13.7	68			32.6167	12.8	-1.4			32.6167	-8.4	5.8			32.6167	9.5	-6.1			32.6167	-1.2	0.2
			32.6333	2.7	4.8			32.6333	12.1	39.3			32.6333	-20.6	21.5			32.6333	13.8	68			32.6333	12.8	-1.4			32.6333	-8.4	5.8			32.6333	9.5	-6.1			32.6333	-1.2	0.1
			32.65	2.7	4.9			32.65	12	39.4			32.65	-20.6	21.6			32.65	13.9	68			32.65	12.7	-1.3			32.65	-8.4	5.8			32.65	9.5	-6.1			32.65	-1.3	0.1
			32.6667	2.7	5			32.6667	11.8	39.4			32.6667	-20.6	21.6			32.6667	14	68.1			32.6667	12.8	-1.4			32.6667	-8.5	5.8			32.6667	9.5	-6.1			32.6667	-1.2	0
			32.6833	2.8	5.1			32.6833	11.7	39.4			32.6833	-20.7	21.6			32.6833	14.1	68.1			32.6833	12.8	-1.4			32.6833	-8.5	5.7			32.6833	9.5	-6.1			32.6833	-1.2	0
			32.7	2.8	5.2			32.7	11.6	39.4			32.7	-20.7	21.6			32.7	14.1	68.1			32.7	12.7	-1.4			32.7	-8.5	5.7			32.7	9.5	-6.1			32.7	-1.2	-0.1
			32.7167	2.8	5.3			32.7167	11.5	39.4			32.7167	-20.7	21.6			32.7167	14.2	68.1			32.7167	12.7	-1.4			32.7167	-8.5	5.7			32.7167	9.5	-6.1			32.7167	-1.2	-0.2
			32.7333	2.8	5.4			32.7333	11.4	39.5			32.7333	-20.7	21.6			32.7333	14.3	68.1			32.7333	12.8	-1.4			32.7333	-8.5	5.7			32.7333	9.5	-6.1			32.7333	-1.2	-0.2
			32.75	2.9	5.4			32.75	11.3	39.5			32.75	-20.7	21.6			32.75	14.3	68.1			32.75	12.7	-1.4			32.75	-8.6	5.7			32.75	9.5	-6			32.75	-1.2	-0.3
			32.7667	2.9	5.5			32.7667	11.2	39.5			32.7667	-20.7	21.6			32.7667	14.4	68.1			32.7667	12.7	-1.4			32.7667	-8.6	5.7			32.7667	9.5	-6			32.7667	-1.2	-0.4
			32.7833	2.9	5.7			32.7833	11.1	39.5			32.7833	-20.7	21.7			32.7833	14.5	68.1			32.7833	12.7	-1.4			32.7833	-8.6	5.6			32.7833	9.5	-6			32.7833	-1.2	-0.5
			32.8	3	5.7			32.8	10.9	39.5			32.8	-20.8	21.7			32.8	14.6	68.1			32.8	12.7	-1.4			32.8	-8.6	5.6			32.8	9.5	-6			32.8	-1.2	-0.5
			32.8167	3	5.9			32.8167	10.8	39.5			32.8167	-20.8	21.7			32.8167	14.7	68.2			32.8167	12.7	-1.4			32.8167	-8.6	5.6			32.8167	9.5	-6			32.8167	-1.1	-0.6
			32.8333	3.1	6			32.8333	10.7	39.5			32.8333	-20.8	21.7			32.8333	14.7	68.2			32.8333	12.7	-1.4			32.8333	-8.7	5.6			32.8333	9.4	-6			32.8333	-1.2	-0.6
			32.85	3.1	6.1			32.85	10.6	39.5			32.85	-20.8	21.7			32.85	14.9	68.2			32.85	12.7	-1.4			32.85	-8.7	5.6			32.85	9.4	-6			32.85	-1.2	-0.7
			32.8667	3.2	6.1			32.8667	10.5	39.6			32.8667	-20.8	21.7			32.8667	15	68.2			32.8667	12.7	-1.4			32.8667	-8.7	5.6			32.8667	9.5	-6			32.8667	-1.1	-0.7
			32.8833	3.2	6.2			32.8833	10.4	39.6			32.8833	-20.8	21.7			32.8833	15	68.2			32.8833	12.7	-1.4			32.8833	-8.8	5.6			32.8833	9.4	-5.9			32.8833	-1.1	-0.8
			32.9	3.3	6.3			32.9	10.3	39.6			32.9	-20.9	21.7			32.9	15.2	68.2			32.9	12.7	-1.4			32.9	-8.8	5.5			32.9	9.5	-5.9			32.9	-1.1	-0.8
			32.9167	3.3	6.4			32.9167	10.2	39.6			32.9167	-20.9	21.7			32.9167	15.3	68.2			32.9167	12.7	-1.4			32.9167	-8.8	5.5			32.9167	9.5	-5.9			32.9167	-1.1	-0.9
			32.9333	3.3	6.5			32.9333	10	39.6			32.9333	-20.9	21.7			32.9333	15.3	68.2			32.9333	12.7	-1.4			32.9333	-8.8	5.5			32.9333	9.4	-5.9			32.9333	-1.1	-0.9
			32.95	3.4	6.7			32.95	9.9	39.6			32.95	-20.9	21.7			32.95	15.4	68.2			32.95	12.7	-1.4			32.95	-8.9	5.5			32.95	9.4	-5.9			32.95	-1.1	-1
			32.9667	3.4	6.7			32.9667	9.9	39.6			32.9667	-20.9	21.8			32.9667	15.5	68.3			32.9667	12.7	-1.4			32.9667	-8.9	5.5			32.9667	9.4	-5.9			32.9667	-1.1	-1
			32.9833	3.4	6.8			32.9833	9.8	39.6			32.9833	-20.9	21.8			32.9833	15.6	68.3			32.9833	12.7	-1.4			32.9833	-8.9	5.5			32.9833	9.4	-5.9			32.9833	-1.6	-1.1
			33	3.5	6.9			33	9.6	39.6			33	-21	21.8			33	15.8	68.3			33	12.6	-1.4			33	-8.9	5.4			33	9.5	-5.9			33	-0.9	-1.1
			33.0167	3.5	7			33.0167	9.5	39.7			33.0167	-21	21.8			33.0167	15.9	68.3			33.0167	12.7	-1.4			33.0167	-9	5.4			33.0167	9.4	-5.9			33.0167	-0.8	-1.2
			33.0333	3.5	7.1			33.0333	9.4	39.7			33.0333	-21	21.8			33.0333	16	68.3			33.0333	12.7	-1.4			33.0333	-9	5.4			33.0333	9.4	-5.8			33.0333	-1	-1.2
			33.05	3.6	7.2			33.05	9.3	39.7			33.05	-21	21.8			33.05	16	68.3			33.05	12.6	-1.4			33.05	-9	5.4			33.05	9.4	-5.8			33.05	-1	-1.2
			33.0667	3.6	7.3			33.0667	9.2	39.7			33.0667	-21	21.8			33.0667	16.2	68.3			33.0667	12.6	-1.4			33.0667	-9	5.4			33.0667	9.4	-5.8			33.0667	-1	-1.3
			33.0833	3.6	7.4			33.0833	9.1	39.7			33.0833	-21	21.8			33.0833	16.3	68.3			33.0833	12.7	-1.4			33.0833	-9	5.4			33.0833	9.4	-5.8			33.0833	-1	-1.3
			33.1	3.6	7.5			33.1	9	39.7			33.1	-21.1	21.8			33.1	16.4	68.3			33.1	12.7	-1.4			33.1	-9.1	5.4			33.1	9.4	-5.8			33.1	-1	-1.4
			33.1167	3.7	7.5			33.1167	8.9	39.7			33.1167	-21.1	21.8			33.1167	16.5	68.3			33.1167	12.6	-1.4			33.1167	-9.1	5.3			33.1167	9.4	-5.8			33.1167	-0.9	-1.4
			33.1333	3.7	7.6			33.1333	8.8	39.8			33.1333	-21.1	21.9			33.1333	16.7	68.4			33.1333	12.7	-1.5			33.1333	-9.1	5.3			33.1333	9.4	-5.8			33.1333	-0.9	-1.4
			33.15	3.7	7.7			33.15	8.7	39.8			33.15	-21.1	21.9			33.15	16.8	68.3			33.15	12.7	-1.4			33.15	-9.1	5.3			33.15	9.4	-5.8			33.15	-0.9	-1.4
			33.1667	3.7	7.8			33.1667	8.6	39.8			33.1667	-21.1	21.9			33.1667	16.9	68.4			33.1667	12.6	-1.4			33.1667	-9.2	5.3			33.1667	9.4	-5.7			33.1667	-0.9	-1.5
			33.1833	3.7	7.9			33.1833	8.5	39.8			33.1833	-21.1	21.9			33.1833	17	68.4			33.1833	12.6	-1.5			33.1833	-9.2	5.2			33.1833	9.4	-5.8			33.1833	-0.9	-1.5
			33.2	3.7	8			33.2	8.4	39.8			33.2	-21.1	21.9			33.2	17.1	68.4			33.2	12.7	-1.4			33.2	-9.2	5.2			33.2	9.4	-5.7			33.2	-0.9	-1.5
			33.2167	3.7	8.1			33.2167	8.3	39.8			33.2167	-21.2	21.9			33.2167	17.2	68.4			33.2167	12.7	-1.4			33.2167	-9.2	5.2			33.2167	9.4	-5.7			33.2167	-0.9	-1.6
			33.2333	3.7	8.1			33.2333	8.2	39.9			33.2333	-21.2	21.9			33.2333	17.4	68.4			33.2333	12.6	-1.5			33.2333	-9.3	5.2			33.2333	9.4	-5.7			33.2333	-0.9	-1.6
[truncated: 16,316 more rows]

## Sheet: Data for Fig 5
	Cet	Ust	Ust
	[ mol m-3 ]	[mV]	[mV]
		CB(Upper) N(lower)	N(Upper) CB(Lower)
	0	28	-20
	20	26	-19
	40	12	-9
	45	8	-15
	47.5	8	-40
	50	42	-47
	52.5	27	-24
	55	5	-15
	60	3	5
	65	-4	37
	70	-6	28
	90	-15	25

## Sheet: Data For Fig 6
	Ch	1/Tp	1/Tp
	[mol m-3 ]	[1/min]	[1/min]
		CB(up) N(Lo)	N(Up) CB(Lo)
	0.5	0.00385	0
	1	0.04762	0.02
	2.5	0.14286	0.17
	5	0.14	0.2
	10	0.30303	0.25641
	50	0.55556	1.42857

## Sheet: Data for Fig 7
	Fig. 7a	Lower Nephrophan membrane					Fig. 7b	Lower Biofill membrane
	Cet	Tp-1	Tp-1				Cet	Tp-1	Tp-1
	[mol m-3]	[ min-1 ]	[ min-1 ]				[mol m-3]	[ min-1 ]	[ min-1 ]
		Model	Experiment					Model	Experiment
	0	0.26316	0.28				0	0.28571	0.27
	10	0.2381					10	0.25974
	20	0.20202	0.235				20	0.23256	0.24
	30	0.16529					30	0.19608
	40	0.10695	0.09				40	0.15385	0.16
	45	0.0495	0.03				45	0.1227	0.1
	53	0.0277					48	0.09709	0.04
	55	0.06024	0.06				52	0.09259
	60	0.10753	0.15				55	0.11494	0.06
	70	0.1626	0.21				60	0.14286	0.12
	80	0.20408					70	0.18519	0.17
	90	0.23256	0.24				80	0.21978
	100	0.25974					90	0.24691	0.235
							100	0.27027

## Sheet: Data for Fig 8
	Fig 8a	Lower Nephrophan membrane					Fig 8b	Lower Biofill membrane
		CNaCl [ mol m-3 ]						CNaCl [ mol m-3 ]
		15	10	5				15	10	5
	Cet	Tp-1	Tp-1	Tp-1			Cet	Tp-1	Tp-1	Tp-1
	[ mol m-3 ]	[ min-1 ]	[ min-1 ]	[ min-1 ]			[ mol m-3 ]	[ min-1 ]	[ min-1 ]	[ min-1 ]
	0	0.31746	0.26316	0.19231			0	0.33898	0.28571	0.21053
	10	0.29412	0.2381	0.14925			10	0.31746	0.25974	0.16949
	20	0.27397	0.20202	0.07519			20	0.29851	0.23256	0.1087
	22			0.04386			24			0.06536
	27			0.03534			26			0.06734
	30	0.24691	0.16529	0.07874			30	0.27778	0.19608	0.10471
	40	0.21978	0.10695	0.14599			40	0.25316	0.15385	0.16129
	45		0.0495				45		0.1227
	50	0.18349		0.19417			48		0.09709
	53		0.0277				50	0.22472		0.20202
	55		0.06024				52		0.09259
	60	0.13423	0.10753	0.22727			55		0.11494
	65	0.09569					60	0.18692	0.14286	0.22989
	70	0.0552	0.1626	0.25316			70	0.13514	0.18519	0.25641
	80	0.0532	0.20408	0.27778			74	0.10471
	85	0.09346					76	0.09662
	90	0.12821	0.23256	0.29851			80	0.1227	0.21978	0.28169
	100	0.17699	0.25974	0.31746			90	0.17094	0.24691	0.29851
							100	0.20619	0.27027	0.31746
